# Supplementary material for: Mycorrhizal Switching and the Role of Fungal Abundance in Seed Germination in a Fully Mycoheterotrophic Orchid, Gastrodia confusoides
Source: Front Plant Sci. 2022 Jan 13;12:775290. doi: 10.3389/fpls.2021.775290 (PMC8792533; doi:10.3389/fpls.2021.775290)
Supplement: Supplementary file 1 [file Data_Sheet_1.zip]

Archive with 2 entries (2 files):
- Supplementary Material/Supplementary Table 4.xlsx
- Supplementary Material/Supplementary Tables and Figures.PDF
