# Supplementary material for: Mycorrhizal Switching and the Role of Fungal Abundance in Seed Germination in a Fully Mycoheterotrophic Orchid, Gastrodia confusoides
Source: Front Plant Sci. 2022 Jan 13;12:775290. doi: 10.3389/fpls.2021.775290 (PMC8792533; doi:10.3389/fpls.2021.775290)
Supplement: Supplementary file 1 [file Data_Sheet_1.zip › Supplementary Material/Supplementary Table 4.xlsx]

## Sheet: OTU number
Table S4. Summary of fungal operational taxonomic units (OTUs) a detected in orchid protocorms, roots and litter samples (collected from east, north, south and west directions) of 4 plots using the Illumina Miseq platform.
#OTU ID	P1_adult root	P1_protocorm	P1_SE5	P1_SE50	P1_SE100	P1_SE200	P1_SE500	P1_SN5	P1_SN50	P1_SN100	P1_SN200	P1_SN500	P1_SS5	P1_SS50	P1_SS100	P1_SS200	P1_SS500	P1_SW5	P1_SW50	P1_SW100	P1_SW200	P1_SW500	P2_adult root	P2_protocorm	P2_SE5	P2_SE50	P2_SE100	P2_SE200	P2_SE500	P2_SN5	P2_SN50	P2_SN100	P2_SN200	P2_SN500	P2_SS5	P2_SS50	P2_SS100	P2_SS200	P2_SS500	P2_SW5	P2_SW50	P2_SW100	P2_SW200	P2_SW500	P3_adult root	P3_protocorm	P3_SE5	P3_SE50	P3_SE100
Otu3	0	40562	8	12	0	32	83	99	20	12	94	6	196	108	95	0	52	71	32	16	48	23	0	35851	86	154	45	36	143	105	25	27	65	115	126	67	90	66	259	96	168	285	82	198	0	45095	107	218	134
Otu5	15297	0	172	78	660	43	14	0	14	107	33	206	12	117	74	94	213	157	279	113	61	47	42003	0	97	51	59	143	255	23	42	80	147	74	52	28	35	183	212	26	360	46	20	294	22147	0	236	81	92
Otu125	3053	234	0	53	33	46	77	0	89	35	59	49	16	36	40	164	49	51	130	147	105	53	20	33	91	35	27	193	350	80	7	192	270	46	74	24	58	153	375	80	51	106	114	42	467	136	225	142	310
Otu49	4701	12	50	110	5	53	90	216	93	254	22	105	21	53	156	148	234	169	123	162	124	41	405	3	103	102	90	195	61	166	129	47	21	11	123	14	18	313	1027	76	27	76	213	14	6963	32	327	124	168
Otu109	492	0	0	407	7	97	42	0	0	28	15	311	37	62	80	55	275	497	40	82	55	73	0	0	5	10	18	953	16	0	1	1	112	46	8	7	1222	304	0	0	0	41	1128	5	0	0	21	285	978
Otu90	154	4	51	1370	15	48	83	76	12	154	198	223	27	48	292	123	176	161	191	301	26	25	3	0	54	80	0	491	66	48	1	49	42	66	52	10	334	488	162	47	78	23	417	7	0	1	129	211	134
Otu129	246	0	0	1	0	0	97	0	42	71	0	10	0	32	0	45	19	30	103	1	0	30	0	0	595	187	67	13	5	137	225	283	169	39	478	45	17	60	0	439	173	190	22	21	363	0	14	6	19
Otu21	1613	0	36	1002	17	64	11	133	20	280	36	38	29	28	155	32	68	37	19	139	35	15	734	0	18	1	0	464	94	1	14	6	0	1	3	1	181	529	91	11	0	14	394	2	13936	0	51	48	24
Otu26	188	236	33	262	53	57	126	273	11	111	149	87	5	39	122	50	147	153	140	141	78	23	56	90	11	59	63	345	754	37	7	87	141	51	126	31	98	331	1193	91	41	112	266	111	1536	488	476	300	511
Otu39	172	0	5	586	0	63	87	103	36	43	95	444	2	43	43	16	45	922	29	30	51	56	0	0	100	122	24	1463	29	149	107	131	0	83	18	0	348	1001	159	45	52	50	1062	92	0	0	166	238	139
Otu108	258	6	0	38	29	57	25	0	86	0	34	55	15	25	77	15	30	17	86	31	7	21	0	0	25	74	21	207	50	63	9	199	204	20	96	22	53	132	116	40	32	159	107	23	67	6	89	37	46
Otu473	1110	0	0	2	0	0	4	0	0	3	5	0	0	0	0	2	0	1	2	0	5	1	0	0	0	0	0	17	0	0	0	0	0	0	0	0	3	3	43	0	0	0	5	0	1	0	7	4	0
Otu33	768	16	65	111	90	84	56	83	28	157	144	59	0	17	286	73	182	108	33	209	84	32	102	1	68	45	21	479	98	148	81	49	38	7	53	2	65	745	551	37	36	0	951	3	622	14	376	266	162
Otu34	367	1	34	235	103	273	218	72	225	419	182	200	111	175	551	202	283	226	388	186	80	104	260	0	75	32	443	1253	98	7	347	223	85	222	11	35	285	1205	481	11	13	207	712	54	2	2	352	826	538
Otu78	623	11	0	48	2	59	22	76	45	0	0	169	0	97	169	35	183	83	31	159	17	18	311	22	3	7	8	60	83	2	6	13	13	2	0	0	2	119	337	16	0	0	54	2	266	179	306	54	342
Otu244	62	0	0	0	0	0	55	6	0	0	30	10	0	0	2	0	44	33	23	25	11	29	0	0	27	6	0	38	2	37	0	148	42	18	3	6	7	57	1	18	9	212	27	18	0	0	54	116	15
Otu27	12	0	0	49	20	272	48	32	79	192	526	102	54	143	268	361	281	309	102	97	131	50	6	0	72	69	90	481	51	79	110	78	35	70	60	22	48	777	255	55	41	17	404	26	10	0	705	635	1017
Otu288	39	3	19	4	0	0	0	13	0	0	0	0	0	0	0	16	7	0	0	0	1	1	0	0	0	0	0	5	59	0	0	0	0	0	0	0	0	11	0	0	0	0	13	0	0	1	25	0	21
Otu20	143	0	323	3278	396	342	632	2138	261	135	76	1827	1031	2516	642	43	1556	3306	1399	1375	1241	362	0	0	408	1129	85	2102	264	1223	390	70	267	87	150	247	1309	1844	715	428	769	280	1664	61	398	0	305	381	636
Otu159	301	4	0	51	9	1	4	0	214	15	0	24	0	124	28	109	2	1	46	0	17	3	0	1	20	73	0	91	115	561	0	139	22	62	154	0	37	66	337	0	9	259	60	60	0	0	106	23	124
Otu172	146	0	9	11	19	24	121	9	14	4	16	230	13	61	5	27	24	96	48	4	2	113	0	0	16	81	53	157	12	135	8	27	112	97	15	12	35	67	0	42	43	285	56	102	0	0	3	44	59
Otu230	46	0	0	110	0	7	3	0	0	0	1	3	0	0	0	0	6	38	0	0	0	0	0	0	1	17	0	15	8	5	0	0	0	0	0	0	988	429	0	7	32	18	1	1	0	0	4	4	3
Otu43	47	0	0	20	33	27	123	24	3	0	5	367	52	50	6	103	112	164	37	18	43	31	0	0	19	56	20	27	297	49	115	15	6	436	41	6	3	194	608	16	25	37	136	4	0	0	8	308	285
Otu294	7	0	0	0	0	2	0	8	0	0	0	1	0	0	2	0	11	9	0	21	22	1	0	0	0	0	0	7	3	0	0	0	0	0	0	0	0	34	37	0	0	0	30	0	0	0	1	5	20
Otu287	12	0	0	14	0	4	0	0	0	0	0	15	1	0	0	0	5	9	0	18	0	0	0	0	0	0	0	2	23	0	0	0	0	0	0	0	5	75	144	0	0	0	33	0	0	0	0	10	16
Otu225	115	1	0	22	10	13	6	0	5	0	68	10	6	47	20	56	46	17	19	29	8	5	1	0	25	25	4	42	36	14	25	8	15	5	18	5	7	39	11	17	15	53	25	2	101	2	22	16	36
Otu83	90	0	1	32	9	41	44	77	15	13	14	115	12	33	14	115	214	419	18	42	34	17	137	0	117	76	23	93	32	237	605	72	71	55	107	118	43	171	146	99	138	179	83	81	28	0	227	79	171
Otu242	93	0	10	344	11	27	188	10	1	0	149	38	11	20	20	59	97	218	51	6	1	77	0	0	45	66	0	338	0	99	0	0	2	14	44	2	41	105	69	0	10	0	110	3	0	0	178	106	111
Otu76	10	0	0	17	5	49	57	3	77	0	44	29	12	71	20	165	3	6	55	8	19	24	0	0	33	45	17	37	68	31	17	23	57	26	16	5	9	27	63	0	22	14	28	15	3	0	0	30	91
Otu222	6	0	2	5	25	11	26	13	2	3	0	11	0	5	14	0	9	9	2	22	22	3	22	0	0	0	0	12	11	0	0	0	0	0	0	0	2	94	79	0	0	0	83	0	7	0	11	9	46
Otu84	13	0	0	1	4	17	45	5	16	3	3	120	48	50	106	16	67	76	84	146	114	76	0	0	299	198	363	38	120	22	129	18	137	58	22	54	4	71	724	161	107	238	31	117	3	0	13	19	40
Otu206	56	0	44	161	102	16	57	113	40	18	8	21	29	69	101	82	31	11	46	0	19	1	13	1	20	16	4	164	54	6	0	14	46	15	10	4	75	95	198	0	11	0	101	21	248	1	19	114	62
Otu2	110	2	135	674	370	289	1867	4071	332	3905	765	1376	251	283	4541	1162	2548	2313	860	5528	1696	1050	2	0	580	1061	1900	375	4369	615	595	902	1333	746	443	502	130	1841	6500	1123	455	691	519	179	128	1	2358	8975	2347
Otu6	151	0	0	4317	784	154	92	103	79	4430	270	401	58	45	1143	109	204	278	147	161	254	89	0	0	492	1385	650	1137	834	836	132	713	177	133	654	117	3687	848	616	193	359	46	920	62	3	0	640	1124	1816
Otu316	6	0	20	34	41	29	18	3	6	55	0	5	0	6	13	38	14	19	23	9	5	4	0	0	0	0	0	135	0	0	0	0	3	1	0	0	14	90	1	0	0	0	68	0	3	0	118	96	195
Otu69	4	0	11	71	10	122	78	169	49	112	103	222	221	158	22	203	54	84	110	135	11	22	6	2	31	36	25	71	1620	28	2	0	9	18	17	8	19	213	349	8	42	20	82	1	0	2	77	266	173
Otu113	15	0	8	28	24	26	77	89	36	120	142	90	45	72	11	54	31	52	83	26	16	43	0	0	109	105	376	129	14	197	71	26	32	72	87	72	38	190	196	47	85	22	164	22	9	0	9	118	43
Otu152	21	0	3	14	23	13	33	105	27	0	37	52	34	71	17	51	51	34	58	26	19	28	1	0	28	78	120	45	0	9	26	23	151	32	30	70	14	53	56	41	85	38	16	14	0	0	14	41	44
Otu117	17	0	0	6	58	24	17	0	12	15	3	59	0	0	220	0	73	63	3	214	8	1	0	0	0	8	0	47	38	17	0	0	0	0	0	0	4	56	46	0	0	0	66	1	0	0	13	168	54
Otu811	6	0	23	14	27	20	7	160	20	0	64	7	21	55	31	0	23	37	80	1	9	3	0	0	0	0	0	10	0	0	0	0	0	1	0	0	2	42	35	0	0	0	11	0	3	0	9	1	12
Otu229	118	0	7	44	18	20	1	62	2	27	203	5	62	39	113	4	21	38	69	20	13	5	0	0	4	14	23	20	93	11	11	0	1	4	2	0	1	86	63	5	0	0	121	0	45	1	29	51	16
Otu226	10	0	0	27	2	9	25	0	1	0	0	1	0	0	0	0	0	3	10	13	0	5	0	0	4	0	2	56	37	0	0	21	0	10	0	2	56	28	0	0	46	0	47	9	0	0	12	1	3
Otu112	7	0	0	0	1	30	69	0	28	0	77	95	39	20	64	268	35	19	35	110	6	23	0	0	125	91	312	46	6	116	191	21	43	49	24	41	2	61	26	124	187	125	24	28	5	0	0	70	82
Otu350	19	0	0	0	0	3	0	0	0	0	0	0	20	80	0	0	2	1	2	0	0	5	4	0	0	0	0	3	48	0	0	0	0	0	0	0	0	13	123	0	0	0	6	0	15	0	18	3	0
Otu81	69	0	98	35	36	46	67	71	79	269	33	209	6	167	84	80	52	61	26	8	33	32	0	0	61	47	36	88	3	21	19	25	191	49	29	8	22	67	20	37	52	15	43	15	0	1	218	107	117
Otu346	33	0	0	5	0	7	2	0	2	1	5	2	4	0	16	0	47	53	5	6	48	0	0	0	2	0	0	0	76	0	0	0	0	1	0	0	0	2	7	1	0	0	1	0	0	0	0	0	3
Otu94	9	0	0	4	0	64	37	0	10	13	31	17	0	7	247	48	78	64	52	55	122	20	1	0	3	8	4	47	24	36	8	4	1	2	1	11	2	73	336	22	1	0	28	4	13	1	1	44	188
Otu440	20	0	86	24	1	9	10	38	17	0	24	2	62	36	0	0	4	9	56	0	12	4	0	0	0	0	0	19	8	1	1	0	3	3	2	0	0	67	22	0	0	0	32	0	17	4	2	26	20
Otu7	45	0	40	381	230	242	182	0	29	412	281	192	10	371	507	361	108	141	35	186	158	126	0	0	787	1865	166	1004	179	342	224	1004	88	77	2112	196	480	543	188	112	57	17	360	50	0	0	3024	2774	1458
Otu122	3	0	0	7	0	75	64	0	4	0	7	78	16	66	1	40	5	0	75	28	14	10	0	0	57	51	44	22	63	16	9	0	0	12	2	0	0	36	0	63	22	7	18	12	0	0	154	161	187
Otu268	7	0	34	226	6	16	15	34	43	0	0	7	85	202	8	4	33	21	144	9	10	10	0	0	23	21	12	44	0	36	0	0	5	13	13	0	41	10	0	27	15	0	15	0	0	0	0	0	0
Otu289	10	1	0	60	0	0	12	90	5	0	41	4	38	182	3	11	7	13	72	7	6	7	1	1	9	0	0	38	29	6	0	0	2	1	0	0	9	55	0	0	0	1	62	1	7	19	3	22	10
Otu156	4	0	0	0	3	1	0	26	6	4	9	0	0	0	0	0	0	0	0	0	0	0	0	0	0	0	0	0	0	34	5	17	0	0	1	0	0	0	0	0	0	0	2	0	0	0	0	0	0
Otu246	11	0	0	1	1	2	29	0	12	0	0	7	0	0	5	46	7	1	58	11	1	13	0	0	21	26	0	10	77	3	11	3	9	6	29	0	0	13	33	7	5	5	8	0	0	3	7	0	23
Otu133	12	0	3	10	42	26	2	69	7	0	0	23	15	26	5	13	22	20	20	8	14	8	0	0	5	7	12	22	88	0	5	0	1	1	1	3	0	33	66	0	4	0	79	1	1	0	36	75	35
Otu341	1	0	18	2	11	1	4	12	0	50	0	19	10	23	13	0	1	1	0	1	0	0	0	0	0	0	0	0	0	0	0	0	0	0	0	0	0	12	0	0	0	0	2	0	0	0	11	11	9
Otu176	8	0	67	2	32	89	4	0	38	16	0	5	0	0	0	60	42	28	0	6	2	6	0	0	19	13	0	29	6	1	0	0	5	3	4	0	1	41	2	0	2	127	31	21	2	0	28	71	260
Otu115	13	0	0	13	9	35	2	10	1	0	6	4	3	3	49	7	45	37	4	64	102	2	0	0	0	8	0	8	92	0	0	0	0	1	0	0	0	171	197	0	0	0	63	1	0	0	140	109	200
Otu474	1	0	0	3	0	0	1	0	0	0	0	0	0	0	0	0	0	0	0	0	0	0	0	0	0	0	0	0	1315	0	0	0	0	0	0	0	1	4	0	0	0	0	0	0	0	0	0	0	0
Otu319	17	0	0	2	0	5	12	0	11	22	30	31	7	35	57	0	9	20	25	7	0	2	0	0	39	13	4	29	8	72	0	1	0	1	85	10	2	51	6	1	8	0	32	0	0	0	1	10	13
Otu123	18	0	5	89	13	42	14	26	7	1	107	45	16	38	60	3	47	130	30	26	44	14	5	0	2	56	33	155	27	3	182	15	3	32	2	1	45	273	72	1	3	0	103	2	1	0	66	61	40
Otu340	11	0	25	3	0	0	1	52	7	64	0	12	0	0	11	1	22	12	6	5	0	0	0	0	24	32	15	48	0	25	14	31	4	12	68	3	5	28	0	43	37	0	12	0	0	0	8	0	0
Otu31	6	0	1	5	84	166	772	74	129	31	60	1689	129	700	100	218	196	182	315	30	44	276	0	0	45	59	51	180	543	77	9	272	2106	423	2	31	34	148	1171	6	8	518	84	440	0	0	99	358	312
Otu375	3	0	0	0	0	276	0	0	0	0	3	3	0	0	0	13	0	0	0	9	10	2	0	0	0	2	0	36	5	0	0	0	0	0	0	0	0	35	0	0	0	0	22	0	0	0	37	17	8
Otu182	1	0	0	8	4	17	26	0	11	0	7	15	31	0	0	15	3	5	4	1	12	2	0	0	44	23	19	30	171	2	5	0	5	10	6	1	9	41	111	70	29	9	24	2	0	0	12	34	51
Otu25	4	0	6	35	0	147	5	0	124	0	3	2	0	2014	0	8	98	76	553	35	4	16	0	0	0	0	0	966	245	0	0	1856	2379	3141	0	0	61	703	101	0	0	2564	848	1303	0	0	0	0	0
Otu305	6	11	0	10	2	0	2	8	44	0	7	3	26	0	0	12	4	9	8	3	7	4	1	0	0	1	2	9	13	0	0	0	0	0	0	2	2	70	32	0	0	0	309	0	0	4	17	14	16
Otu217	10	0	0	172	0	0	367	0	42	0	0	185	0	64	0	120	61	84	652	36	0	164	0	0	1	10	24	5	0	0	252	2	22	3	0	1148	4	40	11	0	0	24	14	0	0	0	0	0	0
Otu127	3	0	52	217	43	3	37	184	78	95	31	429	14	32	92	24	94	121	101	71	42	5	0	0	0	0	16	200	33	13	5	2	58	16	0	3	89	96	15	1	4	0	71	8	0	0	27	30	48
Otu377	13	0	1	54	0	3	8	5	2	9	2	17	0	0	6	0	21	132	4	1	14	4	0	0	0	0	0	90	5	11	0	0	0	0	0	0	3	35	0	0	1	0	52	0	0	0	2	9	8
Otu6512	3	0	0	3	0	10	7	0	0	195	0	4	0	0	0	0	0	2	0	0	1	0	0	0	0	0	0	3	32	0	0	0	0	0	0	0	0	77	110	0	0	0	43	0	0	0	1	33	21
Otu391	5	0	0	0	0	0	74	0	12	0	0	10	0	102	0	37	7	8	16	0	0	46	0	0	97	100	157	0	0	69	18	11	5	11	109	10	0	6	0	40	43	0	0	0	0	0	0	0	0
Otu40	12	0	10	172	70	278	216	354	32	6	592	559	73	181	118	262	301	622	80	324	196	98	0	0	7	6	0	456	305	0	0	0	10	3	0	0	30	358	697	0	0	0	418	1	51	0	190	549	614
Otu155	3	0	0	1023	2	4	3	4	8	0	18	4	4	0	1	23	7	8	24	6	2	1	0	0	1	1	0	23	886	6	0	0	2	5	9	0	8	23	139	1	0	0	33	1	0	0	1	14	10
Otu80	1	0	37	153	38	88	104	83	70	112	241	122	100	17	420	44	83	58	52	78	58	30	5	0	22	81	3	200	38	64	0	67	16	33	6	0	48	329	247	31	21	81	151	12	0	10	100	180	201
Otu239	4	0	6	2	0	3	6	0	2	0	78	4	3	0	7	0	5	6	10	2	0	1	0	0	0	0	0	4	34	0	0	0	0	0	0	0	0	40	39	0	0	0	21	0	0	0	1	11	154
Otu173	1	0	1	19	0	4	14	0	0	41	11	9	0	76	7	33	6	25	16	7	0	6	0	0	11	13	27	17	220	2	0	0	1	1	9	0	9	101	89	7	1	0	64	0	0	0	15	33	24
Otu140	3	0	12	42	4	7	14	136	40	38	61	26	16	62	22	32	106	60	101	146	58	6	0	0	4	6	0	71	12	0	3	0	3	4	0	1	14	64	30	0	2	0	41	0	0	0	75	69	46
Otu235	1	0	122	0	0	0	0	0	0	0	0	17	0	0	0	0	2	3	0	19	15	0	0	0	0	0	0	2	92	0	0	0	0	0	0	0	0	4	172	0	0	0	5	0	0	0	0	0	0
Otu298	5	0	0	6	4	8	13	0	0	0	0	42	0	0	287	3	80	116	8	51	27	7	0	0	0	0	0	51	0	0	0	0	0	0	0	0	0	23	0	5	0	0	27	0	3	0	8	26	28
Otu257	2	0	0	1185	0	16	1	0	0	0	0	0	0	13	0	0	1	0	0	0	4	2	0	0	0	3	0	36	0	0	0	2	2	0	6	1	23	21	0	2	2	17	15	3	0	0	9	0	6
Otu430	3	5	0	3	4	3	0	0	0	0	0	2	0	0	18	8	6	4	0	0	0	0	3	0	0	0	0	8	21	0	0	2	0	1	0	0	3	23	133	0	0	0	29	1	0	2	46	45	14
Otu184	5	0	0	0	6	4	25	25	2	0	0	54	0	0	62	4	179	420	1	26	31	5	0	0	82	260	15	12	0	233	73	10	12	14	91	58	18	7	0	111	73	1	2	11	0	0	7	6	27
Otu342	1	0	0	1	1	0	9	0	2	0	0	297	0	0	9	0	216	162	12	236	142	3	0	0	0	0	0	2	0	0	0	0	31	1	0	0	1	0	0	0	0	0	0	0	0	0	0	0	0
Otu6985	3	0	0	12	0	151	5	0	0	0	51	38	0	0	5	12	16	18	0	54	26	1	0	0	0	0	0	30	16	0	0	0	0	0	0	0	0	87	0	0	2	0	104	0	0	0	9	53	219
Otu6572	1	0	7	45	2	2	71	0	3	34	4	15	0	0	0	46	5	5	16	0	0	12	0	0	8	25	2	66	0	10	18	52	53	9	11	7	18	24	2	0	39	61	13	12	0	0	0	24	28
Otu5445	3	0	273	13	0	4	5	11	2	0	26	1	32	1	0	0	1	0	72	0	0	3	0	0	0	0	6	4	0	0	0	0	0	0	0	0	1	4	0	0	0	0	0	1	0	0	0	13	5
Otu105	0	6	0	0	0	0	0	0	0	0	0	0	0	0	0	0	0	0	0	0	0	0	0	0	6	0	0	0	19	0	0	0	0	0	0	0	0	4	61	0	0	0	0	0	0	3	0	0	2
Otu57	0	1	0	0	0	266	45	0	0	0	86	9	0	0	0	140	12	11	0	8	20	12	0	0	0	1	0	280	101	0	1	41	0	0	0	0	4	157	71	0	0	0	303	0	0	0	378	486	1471
Otu42	0	9	0	0	0	126	45	0	0	0	45	15	0	0	0	98	17	2	0	67	5	13	0	1	0	11	0	302	299	1	0	2	0	0	3	0	0	234	102	0	4	0	146	1	0	4	254	445	986
Otu16	0	6	401	29	1	525	952	0	335	0	206	209	1	176	0	856	197	153	140	159	18	557	0	4	338	660	443	1921	289	484	50	7385	308	233	652	1669	320	840	187	37	69	2889	329	458	0	15	6680	3211	2661
Otu141	0	10	0	0	0	0	0	0	0	0	0	0	0	0	0	0	0	0	0	0	0	0	0	1174	0	0	0	0	0	0	0	0	0	0	0	0	0	0	0	0	0	0	0	0	0	3271	0	0	0
Otu318	0	15	7	11	0	12	24	3	0	0	0	2	2	75	26	7	0	1	0	0	0	4	1	0	1	11	2	13	69	1	38	0	0	0	7	1	1	45	16	0	8	0	59	0	0	3	1	52	24
Otu168	0	4	0	1	0	0	2	0	1	0	0	0	0	0	0	81	11	11	5	4	0	0	0	7	0	0	0	22	75	0	0	68	132	2	0	0	2	7	92	0	0	24	9	7	31	54	10	0	0
Otu245	0	1	12	11	36	39	62	61	0	0	26	15	0	10	59	2	6	5	2	4	19	18	0	0	0	0	0	175	1	0	0	0	0	0	0	0	1	131	0	0	0	0	325	0	2	0	2	18	50
Otu437	0	1	18	37	25	0	0	88	0	0	0	16	0	48	21	0	0	0	87	0	20	0	0	0	0	0	0	17	40	1	0	0	0	0	0	0	4	15	0	0	0	0	23	0	3	0	0	0	0
Otu24	0	1	0	16	4	26	11	6	0	0	66	66	3	0	33	52	72	65	0	12	8	8	0	0	0	20	0	73	30	0	0	0	0	0	0	0	3	598	4511	0	0	0	207	1	7	0	187	186	149
Otu1	0	0	7	32	22841	30	64	7	9	13217	20	1877	9	0	13595	101	2945	2558	12	1119	4199	29	2	0	0	3	0	55	0	0	0	0	0	0	0	0	12	22	0	0	0	0	11	1	0	0	25	14	32
Otu517	0	0	25	0	292	0	9	133	9	0	36	1	89	205	55	0	0	3	185	177	0	4	0	0	0	0	0	0	0	0	0	0	0	0	0	0	0	0	0	0	0	0	0	0	0	0	0	0	0
Otu258	0	0	0	1	91	0	83	0	0	3	0	33	0	0	5	30	38	75	41	141	178	49	0	0	0	0	4	4	0	0	264	78	16	9	0	129	0	34	0	0	0	1	9	15	0	0	0	0	0
Otu8	0	0	64	255	2952	49	18	137	44	13774	200	315	89	560	1701	183	1351	1270	104	503	1172	19	1	0	51	217	913	209	519	257	44	476	124	32	84	26	344	191	665	225	120	41	124	35	4	0	145	147	171
Otu516	0	0	0	4	41	2	3	0	2	0	3	13	0	0	22	6	12	23	0	1	22	1	0	0	1	0	11	14	11	0	36	0	10	1	6	10	5	25	141	0	0	2	18	2	7	0	8	21	2
Otu110	0	0	0	1	61	5	15	0	7	221	0	12	0	8	153	41	13	27	49	15	77	2	0	0	9	15	0	9	0	35	11	134	25	11	6	15	0	2	0	11	7	165	2	62	0	0	0	0	0
Otu85	0	0	0	1	102	186	25	0	0	55	103	7	0	0	21	41	24	33	0	20	259	35	0	0	0	6	0	220	17	0	0	0	0	0	0	0	0	77	80	0	0	0	62	0	0	0	178	619	339
Otu91	0	0	3	0	928	0	0	0	0	92	0	65	0	0	151	0	284	311	0	193	695	0	0	0	0	0	0	0	0	0	0	0	0	0	0	0	0	0	0	0	0	0	0	0	0	0	0	0	0
Otu1332	0	0	0	13	92	4	0	92	6	1	3	8	0	9	48	0	58	28	30	252	3	7	0	0	0	4	0	6	8	0	0	0	0	1	0	0	10	6	8	0	0	0	10	0	0	0	34	34	54
Otu2849	0	0	39	29	129	96	128	181	9	43	253	90	43	12	36	115	23	27	63	26	22	40	0	0	22	47	28	77	11	25	2	4	30	44	17	4	10	71	0	1	15	4	99	8	0	0	74	587	138
Otu61	0	0	0	2	259	9	119	0	43	156	1	302	9	120	149	45	327	271	106	168	605	56	0	0	303	419	7	123	0	477	233	142	230	52	158	51	2	52	0	542	383	188	37	33	0	0	3	85	94
Otu18	0	0	5	1345	225	239	667	333	215	62	118	561	61	536	212	580	349	471	520	281	492	324	0	2	196	401	580	4683	51	327	77	81	950	528	73	196	1157	1834	160	315	465	633	1504	432	328	0	747	498	629
Otu480	0	0	0	21	13	2	23	0	8	170	30	26	0	0	62	0	36	16	0	6	40	2	0	0	0	0	0	37	0	0	6	0	0	0	0	0	4	46	48	0	0	0	37	1	0	0	0	4	25
Otu256	0	0	44	3	4	12	3	352	86	0	206	0	603	383	0	8	0	0	362	4	0	0	0	0	0	0	0	0	0	0	0	0	0	0	0	0	0	0	0	0	0	0	0	0	0	0	0	0	0
Otu166	0	0	0	0	36	0	50	0	2	48	0	40	0	8	20	2	111	156	38	1	14	25	0	0	11	19	4	121	0	3	42	304	51	16	36	4	19	74	0	10	28	101	34	61	0	0	0	0	0
Otu50	0	0	0	1	4	1	16	1340	182	0	0	11	0	1	6	8	15	6	50	87	0	9	0	0	9439	2332	71	17	4	6326	88	67	149	12	1976	52	6	162	0	927	336	9	0	4	0	0	0	0	0
Otu309	0	0	4	0	8	0	0	0	0	0	0	0	0	0	0	0	5	0	0	4	0	0	0	0	0	0	0	0	0	0	0	0	0	0	0	0	0	0	0	0	0	0	0	0	0	0	0	0	0
Otu186	0	0	0	0	19	0	0	23	365	0	0	0	34	0	40	0	0	0	19	3	0	0	0	0	0	0	0	0	0	0	0	0	0	0	0	0	0	0	0	0	0	0	0	0	0	0	0	0	0
Otu104	0	0	247	41	5	3	0	32	39	0	78	27	37	148	168	0	25	27	150	69	5	8	0	0	0	5	1	6	0	0	1	0	0	1	0	4	17	1	0	0	0	0	2	0	0	0	18	0	0
Otu15	0	0	4	491	600	119	27	9	9	1557	313	94	12	59	1120	135	110	119	55	211	507	8	0	0	9	4	0	159	311	12	0	5	11	3	4	0	290	28	72	2	32	17	24	4	0	0	902	761	840
Otu59	0	0	7	25	13	5	20	8	0	163	59	8	0	23	98	2	56	15	3	47	59	0	0	0	0	5	0	12	34	0	2	1	3	1	0	3	7	204	1185	0	0	0	260	2	2	0	43	37	13
Otu120	0	0	0	12	178	12	31	1	16	215	75	28	19	28	131	79	38	33	5	40	46	8	0	0	9	31	71	104	26	34	90	45	91	48	10	39	19	40	37	17	6	15	26	25	0	0	55	42	75
Otu4002	0	0	0	29	50	45	31	0	0	21	0	16	0	0	53	49	1	4	0	5	5	5	0	0	0	0	0	237	61	0	0	0	0	2	0	0	117	52	0	0	0	0	56	0	0	0	295	581	1118
Otu216	0	0	0	9	78	1	9	6	0	66	11	3	3	0	35	3	15	29	0	3	10	4	0	0	2	0	0	5	14	0	0	0	1	0	0	0	5	2	19	0	0	0	2	0	0	0	37	23	19
Otu11	0	0	2	25	77	504	185	0	23	161	520	170	0	116	58	623	74	61	154	130	90	78	0	0	18	39	263	369	36	86	82	568	116	66	69	70	61	145	0	57	14	234	69	25	0	0	2945	2317	2913
Otu6970	0	0	0	23	28	0	37	51	6	202	0	38	0	0	435	0	82	85	51	50	42	8	0	0	44	28	0	27	11	67	48	22	7	5	20	0	27	26	1	8	37	2	9	2	0	1	0	29	49
Otu194	0	0	15	125	22	0	7	155	4	0	139	20	8	47	8	1	45	139	26	15	18	2	0	0	0	5	1	49	30	0	2	1	0	0	1	0	55	59	41	0	0	1	35	0	0	0	28	9	7
Otu32	0	0	1	399	198	72	30	67	10	40	303	65	0	24	36	21	118	171	23	50	165	22	0	0	33	241	140	244	43	190	233	179	30	71	41	37	332	708	398	336	234	37	330	77	1	0	130	104	174
Otu17	0	0	0	22	40	294	220	0	38	118	199	58	18	280	192	991	90	83	391	137	219	150	7	0	40	95	12	942	88	46	19	221	208	129	138	4	174	969	174	39	54	325	767	119	0	0	3564	842	1922
Otu532	0	0	0	0	76	0	0	0	0	24	0	3	0	0	5	0	58	57	0	8	130	0	0	0	0	1	0	0	0	0	0	0	0	0	0	0	0	1	8	1	0	0	0	0	0	0	0	2	0
Otu92	0	0	51	2	14	8	7	100	34	0	34	6	67	0	59	0	16	22	18	18	2	2	0	0	0	4	19	0	0	27	0	0	0	0	7	0	1	0	0	0	0	0	0	0	0	0	0	0	0
Otu356	0	0	3	11	14	1	7	355	4	1	0	11	70	33	12	0	20	27	172	34	1	9	0	0	3	0	0	0	0	3	0	0	0	0	4	0	0	0	0	0	0	0	0	1	0	0	0	0	0
Otu4431	0	0	0	32	49	9	2	0	1	64	13	12	0	0	80	9	18	35	0	8	22	1	0	0	0	0	0	22	0	0	0	0	0	0	0	4	19	5	5	0	0	0	4	1	0	0	4	3	12
Otu4044	0	0	0	0	19	0	10	0	3	0	0	9	0	0	35	18	10	5	1	1	34	3	0	0	0	8	7	0	0	2	2	99	20	4	1	1	1	1	0	15	0	42	1	24	0	0	0	0	0
Otu58	0	0	0	9	1	34	3912	0	426	0	23	1521	175	149	0	385	482	362	1286	36	15	1842	0	0	15	56	102	124	0	60	846	319	210	295	19	32	20	181	7	36	48	1429	47	228	0	0	0	0	0
Otu260	0	0	0	3	9	0	0	12	0	0	0	3	0	0	5	0	16	12	12	34	0	1	0	0	4	3	34	6	20	0	17	1	21	1	4	13	2	29	3	0	0	0	26	0	0	0	11	13	79
Otu339	0	0	0	8	14	9	0	0	2	0	0	4	0	0	12	0	9	22	12	15	6	2	0	0	0	10	0	15	5	1	0	48	8	4	0	0	5	4	0	0	0	90	6	2	0	0	0	43	8
Otu227	0	0	0	51	5	19	15	0	0	0	0	4	0	5	25	21	1	4	0	0	0	2	0	0	0	0	0	284	0	1	0	11	8	4	0	0	49	58	0	0	0	0	53	0	0	0	67	37	25
Otu241	0	0	5	96	26	1	5	92	32	0	67	4	49	54	3	4	11	10	77	5	9	5	0	0	0	0	0	12	0	0	0	0	0	0	0	0	2	4	0	0	0	0	0	0	0	0	0	0	0
Otu55	0	0	0	75	32	0	0	0	0	196	0	11	0	0	12	0	1726	1651	0	34	8	0	0	0	0	0	0	2	11	0	0	0	0	0	1	0	166	0	5	0	0	0	0	0	0	0	0	0	0
Otu283	0	0	0	0	63	0	0	0	0	5	0	3	0	0	32	0	14	14	0	25	46	0	0	0	0	0	0	0	0	0	0	0	0	0	0	0	1	0	0	0	0	0	0	0	0	0	0	0	0
Otu234	0	0	1	28	38	1	23	54	1	652	50	9	0	27	38	0	220	261	0	37	41	4	0	0	37	6	771	13	17	25	0	19	2	8	5	4	5	22	0	33	26	0	7	3	0	0	20	0	9
Otu82	0	0	45	6	48	27	34	95	5	1	4	37	89	21	31	1	17	45	37	33	27	8	0	0	0	5	0	17	193	0	0	0	0	0	0	0	1	95	432	0	0	0	45	0	0	0	50	114	17
Otu98	0	0	20	30	15	59	74	0	143	52	118	87	8	139	110	272	76	62	130	70	57	49	357	0	56	132	46	277	47	86	116	137	92	208	141	17	92	170	24	62	75	129	121	44	5	0	86	111	327
Otu9	0	0	0	3	73	605	393	21	32	597	332	202	15	103	54	699	94	71	167	87	223	211	0	1	59	48	178	519	659	152	0	102	126	148	148	33	15	56	139	43	39	815	11	12	0	0	516	917	1522
Otu328	0	0	0	11	16	31	6	9	26	0	13	0	0	0	0	24	0	0	17	7	8	0	0	0	0	0	0	0	18	0	0	0	0	0	0	0	1	17	107	0	0	0	7	0	0	0	0	20	19
Otu97	0	0	3	20	48	11	107	19	17	2	40	69	6	12	14	20	22	44	25	22	31	22	1	0	99	154	34	73	118	169	25	2	51	30	67	11	12	137	119	81	136	3	110	11	1	0	39	146	79
Otu128	0	0	24	290	12	4	34	271	14	6	213	66	76	38	8	0	55	120	153	50	44	13	0	0	1	0	9	8	0	0	0	0	0	1	0	1	1	0	0	0	0	0	4	0	0	0	0	0	0
Otu131	0	0	0	0	16	17	4	0	1	0	39	1	0	27	4	2	7	2	9	39	23	5	0	0	1	7	4	32	62	0	0	0	1	2	0	5	0	108	271	0	0	1	101	2	0	0	196	215	155
Otu299	0	0	22	3	25	0	0	7	2	0	0	13	10	85	33	10	5	25	14	9	0	4	0	0	0	0	0	0	0	0	0	0	0	1	0	0	0	0	0	0	0	19	0	0	0	0	0	0	0
Otu311	0	0	0	1	2	0	15	0	7	0	0	16	0	0	83	0	220	205	0	60	55	0	0	0	0	0	0	0	0	0	0	0	0	0	0	0	0	0	25	0	0	0	0	0	0	0	0	0	0
Otu223	0	0	139	0	12	2	0	31	9	0	0	10	22	37	56	0	8	8	15	54	16	2	0	0	0	0	0	1	0	3	0	0	0	0	0	0	0	0	0	0	0	0	0	0	0	0	0	0	0
Otu145	0	0	6	1	100	0	3	62	14	258	36	25	89	3	895	0	34	40	0	152	31	2	0	0	22	21	0	0	0	26	0	0	0	0	172	0	0	0	0	0	8	0	0	0	0	0	0	0	0
Otu153	0	0	25	199	37	1	46	350	97	0	210	30	64	215	20	7	3	14	182	4	32	26	0	0	16	58	3	27	0	22	18	70	5	21	9	1	6	16	0	12	9	0	22	3	0	0	0	0	0
Otu149	0	0	6	0	24	1	14	7	19	11	0	385	0	29	430	1	455	405	0	2155	582	28	0	0	6	12	1	0	9	0	0	0	0	1	2	0	1	0	0	12	41	0	2	0	0	0	0	0	0
Otu174	0	0	1204	2	18	3	1	42	71	0	5	8	45	161	17	18	2	12	173	7	9	0	0	0	0	0	0	0	0	0	0	0	0	0	0	0	0	0	0	0	0	0	0	0	0	0	0	0	0
Otu150	0	0	19	49	3	21	126	662	520	0	180	72	252	723	0	18	19	22	380	0	2	37	0	0	167	96	111	0	0	335	1183	8	7	2	190	25	4	1	0	144	171	0	2	6	0	0	0	0	0
Otu251	0	0	66	0	1	4	0	0	0	0	0	3	1	0	118	0	2	2	32	40	0	1	0	0	79	416	11	0	53	84	0	0	1	0	234	0	0	1	7	7	38	15	0	0	0	0	1	0	0
Otu10	0	0	7	74	6	59	3571	9	127	0	21	3357	116	887	0	312	159	613	233	10	6	1818	0	0	701	1551	2683	2130	0	458	394	8066	6490	3421	446	6010	1429	1571	0	531	136	3614	1882	8749	0	0	0	0	0
Otu71	0	0	0	5	18	47	31	9	50	1	6	73	70	93	5	14	44	176	49	11	16	36	0	0	125	1127	627	149	3	869	103	78	303	206	82	165	40	84	350	369	354	472	84	175	0	0	9	29	37
Otu180	0	0	0	27	22	100	3	0	5	0	87	25	23	10	12	33	27	29	0	145	10	2	0	0	226	474	968	29	6	214	176	0	47	14	31	256	6	62	7	108	308	2	89	0	0	0	5	73	122
Otu333	0	0	10	42	4	14	96	64	27	0	85	30	55	8	39	0	32	49	49	71	23	24	0	0	0	0	0	3	0	0	0	0	0	0	0	0	0	0	0	0	0	0	1	0	1	0	0	68	20
Otu320	0	0	202	0	31	0	11	33	42	0	6	1	49	2	31	0	7	10	56	12	5	4	0	0	0	0	0	0	0	0	0	0	0	0	0	0	0	0	0	0	0	0	0	0	0	0	0	0	0
Otu213	0	0	0	6	4	3	13	0	0	0	0	17	14	8	3	0	46	80	1	9	7	8	0	0	4	1	0	46	244	0	0	0	0	0	0	0	4	240	65	0	0	0	189	0	1	1	0	62	18
Otu161	0	0	0	4	3	4	0	0	0	0	16	4	0	0	6	0	25	9	0	24	21	1	0	0	159	6	124	25	129	7	30	35	10	3	176	11	2	3	66	0	24	0	5	6	0	0	5	8	10
Otu563	0	0	0	0	16	0	0	0	0	21	0	1	0	0	12	0	14	12	0	4	0	0	0	0	0	0	0	0	0	0	0	0	0	0	0	0	0	0	0	0	0	0	0	0	0	0	0	0	0
Otu275	0	0	374	2	19	4	2	143	13	0	10	1	85	189	111	0	6	1	102	5	5	0	0	0	0	0	0	0	0	0	0	0	0	0	0	0	0	0	0	0	0	0	0	0	0	0	0	0	0
Otu438	0	0	0	1	8	7	4	43	37	77	43	4	0	13	3	22	25	23	17	0	5	2	0	0	10	5	0	23	0	9	9	0	52	7	14	25	2	40	12	8	8	8	16	2	1	0	0	16	29
Otu205	0	0	0	0	19	19	0	0	0	0	0	5	0	0	35	0	7	6	2	15	10	0	0	0	23	9	0	4	0	35	1	4	0	0	607	0	0	0	0	18	0	0	3	0	0	0	24	39	46
Otu501	0	0	8	4	1	3	7	26	5	0	0	4	18	19	0	7	31	15	45	15	1	0	0	0	13	3	0	4	34	3	8	8	10	5	0	1	0	3	21	0	4	0	5	0	0	0	1	17	2
Otu248	0	0	9	16	7	8	2	19	9	41	9	14	5	12	48	26	22	25	18	5	21	5	0	0	19	30	12	19	9	30	4	0	1	3	12	1	3	14	14	6	1	2	2	0	0	0	23	32	70
Otu4	0	0	1	0	8	3589	442	0	24	0	2598	219	0	247	0	4103	116	94	175	0	495	163	0	0	18	169	0	1316	11	0	191	2359	647	71	0	14	41	404	0	2	0	1235	345	60	0	0	18814	10019	14067
Otu165	0	0	100	41	4	7	73	98	45	0	45	120	49	25	283	7	299	277	148	307	89	18	0	1	0	0	0	93	0	0	0	0	0	4	0	0	16	110	0	0	0	0	71	0	10	16	1	34	69
Otu367	0	0	0	0	5	8	9	89	0	0	0	0	0	0	0	0	1	0	0	8	0	0	0	0	0	0	1	6	0	10	0	0	0	0	0	0	0	20	0	0	0	0	0	0	0	0	144	79	12
Otu207	0	0	9	19	7	1	99	969	106	0	25	22	38	180	0	4	0	0	54	10	0	38	0	0	0	0	0	0	0	0	0	0	0	0	0	0	0	0	0	0	0	0	0	0	0	0	0	0	0
Otu77	0	0	29	1	3	0	0	9	0	0	0	6	169	0	0	0	0	5	5	0	0	0	0	0	0	0	0	0	0	0	0	0	0	0	0	0	0	0	0	0	0	0	0	0	0	0	0	0	0
Otu348	0	0	2	0	11	4	7	0	0	0	0	9	3	1	0	4	16	71	9	4	1	8	0	0	0	1	0	7	95	0	0	0	0	1	0	0	0	97	55	0	0	0	128	0	0	0	0	67	2
Otu99	0	0	0	16	9	12	19	0	25	19	62	40	0	110	0	100	13	8	68	0	0	12	0	0	344	66	67	76	105	249	12	23	148	37	19	343	44	68	95	23	24	6	52	147	0	0	19	461	136
Otu210	0	0	534	2	3	56	2	751	165	0	89	0	428	356	0	4	0	0	346	17	5	5	0	0	0	0	0	0	0	0	0	0	0	0	0	0	0	0	0	0	0	0	0	0	0	0	0	0	0
Otu498	0	0	0	0	10	1	0	0	6	0	0	1	0	0	43	0	26	25	10	29	19	2	0	0	1	0	0	2	0	0	5	0	0	0	0	11	0	4	73	13	13	0	6	0	0	0	21	22	17
Otu63	0	0	0	0	2	0	14	7	7	0	0	75	0	137	0	27	15	22	86	5	0	9	0	0	41	45	0	313	0	54	0	4420	421	1760	45	4	208	69	0	39	16	628	153	707	0	0	0	0	0
Otu170	0	0	56	13	12	16	30	1080	73	0	179	4	348	493	2	20	8	15	302	11	1	2	0	0	12	4	1	0	0	0	0	0	4	0	13	0	0	0	0	1	15	0	0	1	0	0	0	0	0
Otu261	0	0	0	2	14	4	0	44	0	188	14	0	0	0	0	0	0	0	0	0	0	0	0	0	0	0	0	0	0	1	17	9	0	0	0	0	0	0	0	0	0	0	4	0	0	0	1	0	0
Otu118	0	0	306	20	9	1	5	289	53	0	277	1	151	72	65	23	26	13	576	92	44	9	0	0	0	0	0	0	0	0	0	0	0	0	0	1	0	0	0	0	0	0	0	0	0	0	0	0	0
Otu137	0	0	1	23	2	0	0	5	5	64	0	0	0	40	4	0	6	0	182	23	0	0	0	0	0	6	10	0	0	0	0	0	0	1	0	0	0	7	12	0	0	0	13	0	0	0	0	14	12
Otu290	0	0	22	251	24	1	9	191	58	0	88	9	44	144	1	6	0	8	85	21	1	10	0	0	15	8	0	1	0	10	0	0	0	0	1	0	0	1	0	9	0	0	0	0	0	0	0	0	0
Otu29	0	0	0	0	2	0	57	0	15	0	0	15	0	2	0	14	5	17	2	0	0	21	0	0	2946	4196	54	18	0	2377	460	2	11	25	2021	273	28	30	0	4821	2321	3	2	10	0	0	0	0	0
Otu187	0	0	1	24	9	23	4	0	1	0	60	36	11	20	39	25	44	35	12	71	21	3	0	0	0	6	9	81	120	0	0	3	5	3	0	0	10	63	55	0	0	0	74	0	0	5	1	19	58
Otu14	0	0	25	28	1	151	610	0	309	0	0	341	8	1250	0	504	325	291	1937	41	0	291	0	0	112	127	133	1563	0	134	29	1092	10329	1049	32	90	374	966	0	347	86	10607	1539	4232	0	0	0	0	0
Otu331	0	0	0	14	2	0	27	0	10	0	0	89	0	1	0	19	26	12	46	0	0	27	0	0	52	60	14	221	0	54	0	5	10	19	38	20	75	130	0	81	84	0	79	14	0	0	0	0	0
Otu62	0	0	460	11	6	6	15	1336	201	2	163	4	1181	1481	11	25	5	6	882	58	27	6	0	0	0	0	0	0	0	0	0	0	0	0	0	0	0	0	0	0	0	0	0	0	0	0	0	0	0
Otu359	0	0	53	9	3	1	6	186	49	0	43	4	137	139	0	3	1	0	159	20	1	3	0	0	2	2	2	1	7	0	0	0	0	4	0	0	2	4	50	1	0	20	0	0	0	0	0	0	7
Otu254	0	0	803	8	1	1	10	81	107	0	0	0	136	69	21	0	0	0	179	7	4	3	0	0	0	0	0	0	19	4	2	0	0	0	0	0	0	0	0	0	0	0	0	0	0	0	0	0	0
Otu269	0	0	202	2	1	17	5	174	186	0	56	3	236	252	0	32	0	1	226	0	1	11	0	0	0	0	0	0	0	0	0	0	0	0	0	0	0	0	0	0	0	0	0	0	0	0	0	0	0
Otu409	0	0	0	10	7	9	4	20	8	9	52	1	5	6	27	3	0	1	1	18	7	0	0	0	16	17	1	3	13	13	3	1	0	0	5	6	8	5	144	2	10	3	5	2	0	0	51	25	29
Otu284	0	0	30	9	10	0	0	21	1	64	0	14	15	1	90	0	10	11	281	16	0	2	0	1	0	0	0	2	0	0	0	0	2	0	0	0	1	1	0	0	0	48	3	0	4	0	0	31	0
Otu297	0	0	0	8	1	21	22	0	4	44	0	5	0	11	14	100	20	36	17	7	10	3	0	0	0	3	0	39	136	0	19	1	19	14	2	0	13	51	32	3	0	5	64	13	0	0	13	40	3
Otu164	0	0	0	0	1	0	45	0	51	0	0	2424	7	15	0	6	32	30	53	55	0	33	0	0	0	40	104	2	0	0	25	0	6	15	6	26	24	2	0	10	1	0	3	1	0	0	0	0	0
Otu192	0	0	24	2	4	0	2	954	52	3	5	2	5	6	10	4	1	1	102	7	14	0	0	0	1	0	0	0	0	0	5	0	3	0	0	1	0	0	0	0	0	0	0	0	0	0	0	0	0
Otu249	0	0	1	196	9	4	0	70	0	0	0	7	0	20	1	0	214	581	0	2	0	3	0	0	1	0	0	62	11	0	0	0	1	1	0	0	30	18	16	0	0	0	35	0	0	0	1	5	9
Otu306	0	0	0	0	2	0	1	0	0	222	0	0	0	0	7	0	91	23	0	15	0	0	0	0	0	0	0	3	0	0	0	0	0	0	0	0	0	1	0	0	0	0	1	0	0	0	3	21	0
Otu238	0	0	0	44	1	0	4	17	0	0	0	5	3	53	0	0	9	6	19	11	0	11	0	0	0	3	2	35	150	7	0	3	0	1	23	0	2	33	74	0	126	22	28	2	0	0	21	6	17
Otu564	0	0	45	1	5	0	0	0	0	2	126	1	0	0	0	0	2	0	0	11	0	0	0	0	0	0	0	0	0	0	0	0	0	0	0	0	0	0	0	0	0	0	0	0	0	0	0	0	0
Otu265	0	0	0	0	2	115	20	0	0	0	183	4	0	0	0	5	7	4	0	7	22	5	0	0	7	6	0	30	4	19	0	0	1	0	0	0	0	12	0	0	0	0	5	0	0	0	117	321	205
Otu22	0	0	0	0	15	257	16	0	0	0	179	11	0	0	0	112	5	1	0	0	0	8	0	0	3	3	0	234	3	0	1	1	0	0	8	0	0	1	35	49	6	0	0	7	0	0	3872	903	1784
Otu68	0	0	0	4	8	6	28	0	57	0	0	17	2	121	0	47	21	45	247	19	0	25	0	0	2	0	162	169	0	0	14	2074	244	152	0	36	141	60	0	0	0	1583	15	2180	0	0	0	0	0
Otu171	0	0	4	9	7	9	2	1	0	0	2	19	35	126	19	17	13	12	83	42	1	0	0	0	0	4	1	5	938	0	0	0	0	2	0	0	1	52	134	1	0	0	48	0	0	0	1	34	10
Otu36	0	0	16363	28	4	0	4	9	10094	0	1	0	65	202	0	10	0	0	15	8	0	0	0	0	0	0	0	0	0	0	0	0	1	0	0	0	0	0	0	0	0	0	0	1	0	0	0	0	0
Otu243	0	0	0	2	1	19	11	3	6	0	15	18	0	11	6	12	57	56	10	169	46	2	0	0	4	24	0	15	23	2	9	3	6	8	1	0	0	10	91	7	6	51	7	0	0	0	11	49	40
Otu183	0	0	36	0	4	9	17	63	3	4	4	6	31	51	174	53	7	4	22	230	0	2	0	0	0	0	0	4	0	0	0	0	0	0	0	0	0	3	0	0	0	0	1	0	0	0	4	28	20
Otu79	0	0	4	21	7	4	3	41	0	0	0	10	46	307	1	0	9	8	12	17	3	1	0	0	2	0	0	8	217	0	0	0	0	0	0	0	11	118	44	0	0	0	218	0	0	0	0	82	3
Otu489	0	0	0	32	2	4	4	25	46	0	25	44	0	39	6	14	475	836	0	12	6	4	0	0	17	6	0	9	497	5	8	0	1	5	0	4	19	5	67	0	0	50	12	4	0	0	1	5	0
Otu54	0	0	0	0	8	0	0	0	0	0	0	20	0	0	29	0	279	177	0	12	90	2	0	0	104	1208	0	0	0	577	0	0	0	0	143	0	0	0	0	367	633	0	0	0	0	0	0	0	0
Otu96	0	0	0	7	3	16	0	13	0	0	45	0	0	0	27	0	32	26	0	13	0	1	0	0	0	1	0	55	90	0	0	0	0	0	0	0	0	44	114	0	0	0	75	0	0	0	80	118	339
Otu158	0	0	122	3	3	22	15	774	171	0	578	0	789	412	0	14	0	0	538	4	3	10	0	0	0	0	0	0	0	0	0	0	0	0	0	0	0	0	0	0	0	0	0	0	0	0	0	0	0
Otu46	0	0	0	1	1	1	6	0	2	0	0	4	4	125	0	0	12	56	5	1	0	4	0	0	0	0	3	89	0	9	9	5715	69	4921	0	22	76	37	0	0	0	157	41	210	0	0	0	0	0
Otu151	0	0	0	0	1	6	7	0	68	0	0	4	0	55	0	5	7	4	175	3	0	5	0	0	309	182	4	37	0	63	186	937	387	31	45	13	17	19	0	177	36	242	11	60	0	0	5	0	0
Otu144	0	0	0	7	3	15	4	0	10	46	0	29	0	0	178	9	26	15	0	51	154	1	0	0	67	52	32	6	0	122	0	0	1	2	62	3	10	0	0	71	33	2	5	0	0	0	2	5	10
Otu351	0	0	1	3	1	0	1	42	0	1	30	3	0	2	0	0	1	2	4	3	0	1	0	0	2	6	1	0	0	0	0	1	0	0	0	0	3	0	0	9	0	31	0	0	0	0	0	0	0
Otu65	0	0	0	0	3	3	2	0	5	0	0	0	6	4	0	15	1	7	5	2	0	6	0	0	1	10	11519	22	0	10	5	3	128	12	2	225	11	8	0	3	4	13	6	64	0	0	0	0	1
Otu313	0	0	16	26	2	0	12	18	0	0	0	9	36	1	49	0	6	4	0	6	3	7	0	0	0	0	0	0	0	0	0	0	0	0	0	0	0	0	0	0	0	0	0	0	0	0	0	0	0
Otu189	0	0	0	6	1	19	34	0	10	0	0	3	0	59	0	10	26	21	55	0	0	20	0	0	25	16	3	201	0	113	39	540	47	34	62	5	37	64	0	5	86	193	50	170	0	0	72	54	29
Otu28	0	0	6	2	3	11	11	27	20	193	22	3	14	57	43	0	17	20	10	54	3	4	0	0	0	0	0	0	0	0	0	0	0	0	0	0	0	0	0	0	0	0	0	0	0	0	0	0	0
Otu101	0	0	0	1	1	10	0	0	6	0	0	7	1	77	7	32	8	12	30	3	0	1	1228	0	33	5	12	2	0	67	223	21	23	27	51	160	4	44	452	18	38	41	22	29	1173	0	0	0	6
Otu329	0	0	0	0	1	35	13	0	19	0	0	244	4	20	0	6	2	9	3	5	0	8	0	0	0	0	0	93	0	0	0	183	141	51	0	0	24	50	0	0	0	125	24	126	0	0	0	5	5
Otu479	0	0	147	27	2	0	0	100	121	0	28	1	197	228	52	0	9	0	196	60	16	0	0	0	0	0	0	0	0	0	0	0	0	0	0	0	0	0	0	0	0	0	0	0	0	0	0	0	0
Otu13	0	0	0	0	1	0	34	15	2	0	0	32	0	27	0	30	64	192	4	0	0	26	0	0	1636	5672	3694	72	0	10377	7153	193	258	223	2101	4499	131	128	0	3251	2954	170	68	71	0	0	0	0	0
Otu281	0	0	2	5	1	4	8	0	1	4	0	0	3	13	1	0	2	1	1	2	0	2	0	0	0	0	1	59	205	0	0	0	0	0	0	0	0	56	0	0	0	0	35	0	0	0	77	23	2
Otu264	0	0	0	114	1	46	3	6	2	0	0	5	290	4	1	13	16	31	33	8	0	3	0	0	6	0	0	46	0	0	0	0	0	2	0	0	48	26	0	0	0	0	34	0	6	0	16	37	27
Otu193	0	0	0	0	1	37	4	0	0	0	73	4	0	0	1	16	2	15	0	7	17	6	0	0	1	0	0	120	0	0	0	0	0	0	0	0	0	23	10	0	0	0	2	0	0	0	118	317	155
Otu327	0	0	39	90	4	17	27	47	23	66	10	1	0	61	19	3	5	3	31	2	28	2	0	0	0	0	0	31	1	0	0	0	0	0	0	0	37	14	0	0	0	0	11	0	0	0	43	26	39
Otu3327	0	0	0	2677	2	93	38	0	0	0	183	6	0	0	0	37	1	0	0	0	0	17	0	0	0	0	0	552	1	0	0	0	0	0	0	0	22422	67	0	0	0	0	96	0	0	0	654	673	722
Otu70	0	0	347	53	1	21	37	4287	689	0	146	0	2388	677	2	14	0	2	2373	11	8	11	0	0	1	5	0	0	0	0	0	0	0	0	0	2	0	1	0	0	0	0	0	0	0	0	0	0	0
Otu60	0	0	0	1	1	14	1	0	23	0	0	4	25	43	0	3	5	4	13	2	9	4	0	0	0	0	0	57	26	0	0	1440	1289	119	0	0	24	53	0	0	0	3314	28	983	0	0	133	415	99
Otu343	0	0	12	4	1	0	0	0	12	0	0	3	0	0	0	0	6	3	0	0	9	1	0	0	0	0	0	0	0	0	0	0	0	0	0	0	0	0	0	0	0	0	0	0	0	0	0	0	0
Otu169	0	0	620	1	1	0	0	311	44	0	22	4	495	418	44	0	0	0	291	93	81	4	0	0	0	0	0	0	0	0	0	0	0	0	0	0	0	0	0	0	0	0	0	0	0	0	0	0	0
Otu317	0	0	0	0	2	1	24	0	4	0	0	1	0	44	0	4	8	7	18	0	0	21	0	0	5	12	0	62	0	0	6	89	124	18	1	1	11	35	0	14	5	226	17	263	0	0	0	0	0
Otu136	0	0	0	9	1	7	98	0	6	0	63	97	0	15	2	18	11	16	8	11	4	37	0	0	117	118	142	61	158	104	59	16	27	44	33	6	28	250	155	62	44	7	164	3	0	0	28	81	144
Otu390	0	0	91	2	1	0	0	56	10	0	6	0	0	18	3	41	0	3	67	25	3	0	0	0	0	0	0	0	0	0	0	0	0	0	0	0	0	0	0	0	0	8	0	0	0	0	0	0	0
Otu162	0	0	25	0	1	35	241	14	186	0	0	3835	17	191	0	177	68	79	111	8	0	110	0	0	0	0	0	1	0	0	0	0	0	290	0	0	0	0	0	0	0	0	8	0	0	0	0	0	0
Otu41	0	0	0	9	0	337	5636	0	30	0	51	177	25	42	0	111	99	221	333	5	2	3136	0	0	52	382	239	197	0	425	83	742	4362	944	196	281	127	30	0	276	157	299	56	105	0	0	0	0	0
Otu344	0	0	0	0	0	45	5	1	0	0	117	1	0	0	0	13	7	1	0	7	13	0	0	0	7	4	0	24	0	1	0	13	0	0	0	0	0	11	0	0	0	6	6	0	0	0	62	134	91
Otu231	0	0	0	2	0	55	22	0	15	0	6	8	0	388	0	23	7	0	19	0	13	9	0	0	3	5	21	56	1	0	3	10	19	15	0	2	2	39	0	0	0	53	24	12	0	0	43	102	120
Otu37	0	0	13	2	0	140	292	0	307	0	0	178	5	233	0	72	57	18	1002	11	11	185	0	0	15	1	215	186	0	10	29	1194	1565	525	0	11	22	121	0	103	8	7886	222	2044	0	0	0	0	0
Otu240	0	0	0	35	0	34	19	0	0	0	15	5	0	11	0	38	0	0	3	5	8	8	0	0	0	2	8	36	0	0	0	1	3	1	0	0	8	17	0	0	7	35	10	3	0	0	107	193	95
Otu336	0	0	0	0	0	130	7	0	7	0	823	1	0	0	0	0	6	5	61	0	0	3	0	0	0	0	0	2	0	0	0	0	0	6	11	0	0	0	0	0	0	0	0	0	0	0	0	0	0
Otu295	0	0	0	0	0	78	0	0	4	0	75	3	0	64	1	11	5	6	0	7	10	1	0	0	3	7	3	22	0	2	93	0	1	0	2	1	0	15	0	3	21	0	4	1	0	0	31	152	104
Otu449	0	0	17	0	0	19	6	125	22	0	4	2	283	157	0	23	0	0	174	0	2	4	0	0	0	0	0	0	0	0	0	0	0	0	0	0	0	0	0	0	0	0	0	0	0	0	0	0	0
Otu209	0	0	0	1	0	12	0	0	6	0	0	0	0	15	0	0	5	3	20	0	0	3	0	0	317	178	112	21	0	305	37	365	27	3	426	58	10	18	0	1152	441	19	4	8	0	0	0	0	0
Otu47	0	0	0	0	0	215	46	0	5	0	215	10	161	115	0	47	4	16	61	0	31	20	0	0	0	40	0	168	348	0	0	576	78	26	0	0	15	664	234	0	0	198	326	6	0	0	182	507	554
Otu160	0	0	1	17	0	172	20	15	15	0	38	9	0	10	10	52	43	26	28	199	135	5	0	0	19	17	0	71	72	0	46	0	0	2	3	0	0	70	283	8	0	0	48	0	0	0	57	467	226
Otu48	0	0	0	1	0	240	795	0	175	0	382	110	85	75	0	251	138	60	69	0	25	322	0	0	73	35	26	330	0	33	137	143	659	231	11	75	17	76	0	41	33	145	111	24	0	0	1796	1054	1304
Otu100	0	0	1	1	0	219	31	0	26	0	41	35	10	74	0	145	13	55	39	3	7	14	0	0	41	84	493	175	0	121	23	172	122	26	222	3	14	169	0	96	279	67	65	57	0	0	229	227	156
Otu304	0	0	0	0	0	168	35	0	0	0	14	0	0	0	0	12	0	0	0	0	1	15	0	0	0	0	0	28	11	0	0	0	0	0	0	0	0	37	0	0	0	0	16	0	0	0	0	255	44
Otu401	0	0	2	3	0	11	10	83	27	0	16	5	38	64	12	26	35	27	64	137	15	0	0	0	34	52	6	2	77	7	18	1	3	4	10	2	1	15	226	35	89	1	10	1	0	0	0	17	22
Otu4505	0	0	32	0	0	47	266	0	49	0	0	84	43	32	8	79	7	6	146	0	0	116	0	0	0	1	0	58	0	0	12	143	137	101	0	0	26	12	0	0	0	93	10	85	0	0	8	16	62
Otu211	0	0	0	0	0	37	172	0	10	0	0	107	28	70	0	14	31	13	56	5	0	77	0	0	0	0	9	43	0	6	0	147	408	58	0	8	5	62	0	0	0	271	58	178	0	0	0	0	0
Otu285	0	0	0	67	0	42	37	0	0	0	102	12	0	0	0	14	2	2	0	1	5	15	0	0	0	4	0	74	0	0	0	0	0	0	0	0	21	81	0	1	0	0	30	0	0	0	29	86	96
Otu142	0	0	0	0	0	57	0	0	0	0	0	0	0	0	0	61	0	0	0	0	0	4	0	0	0	1	0	16	12	0	0	0	0	0	0	0	0	134	34	0	0	0	18	0	0	0	141	298	423
Otu163	0	0	0	14	0	147	22	0	12	0	4	10	0	39	0	21	4	0	18	0	0	5	0	0	0	1	12	51	218	1	0	3	19	655	0	0	1	188	0	0	2	89	48	25	0	0	54	77	152
Otu188	0	0	0	0	0	35	812	0	11	0	0	9	15	56	0	361	68	78	78	0	11	459	0	0	2	5	0	2	0	3	2	2	107	270	1	0	40	4	0	2	0	0	4	55	0	0	0	0	0
Otu570	0	0	0	2	0	31	3	5	0	0	0	1	0	0	0	0	0	2	0	0	0	5	0	0	12	14	1	15	99	1	0	0	7	3	2	1	1	84	28	8	0	0	79	2	0	0	2	14	3
Otu203	0	0	4	0	0	31	0	4	3	1	1	64	1	11	22	9	36	31	3	302	59	1	0	0	7	0	0	1	183	0	0	0	1	0	0	0	0	6	344	0	0	0	13	0	0	0	3	24	21
Otu35	0	0	2	37	0	114	745	0	130	0	1	515	71	646	0	559	164	118	1178	2	0	295	0	0	33	49	115	779	0	82	173	2735	459	489	69	24	542	581	0	45	63	3295	171	1066	0	0	11	0	0
Otu74	0	0	3	41	0	67	139	0	153	0	1	1418	9	33	84	102	1058	1113	33	4396	415	79	0	0	1662	249	684	75	0	4	20	0	0	151	29	0	8	581	0	118	93	5	46	23	0	0	7	4	64
Otu51	0	0	0	15	0	71	89	0	0	46	28	2692	0	0	83	28	1363	1141	0	517	7	18	0	0	10	0	0	63	0	0	0	13	27	6	0	0	15	32	3	0	93	34	6	5	0	0	126	128	449
Otu111	0	0	0	1	0	82	14	17	5	0	80	90	36	28	0	176	4	21	23	6	11	30	0	0	0	0	54	57	0	0	15	3	15	13	4	6	0	12	0	0	0	0	10	9	0	0	436	315	223
Otu124	0	0	186	46	0	6	18	89	719	0	0	6	743	210	0	3	5	7	385	86	0	8	0	0	0	0	0	0	1122	0	0	0	0	0	0	0	0	0	32	0	0	0	0	0	0	0	0	0	0
Otu175	0	0	0	0	0	21	0	0	0	0	58	1	0	0	0	13	0	0	0	0	0	0	0	0	5	0	0	74	0	0	0	0	0	0	0	0	0	0	0	0	0	0	0	0	0	0	245	169	217
Otu276	0	0	0	1	0	34	9	0	0	0	0	3	0	0	0	9	0	0	0	0	1	3	0	0	0	0	0	66	0	0	0	0	0	0	0	0	0	2	0	0	0	0	0	0	0	0	51	55	128
Otu148	0	0	0	3	0	26	6	0	0	0	2	4	0	0	0	11	0	0	0	0	9	13	0	0	0	2	0	136	151	0	0	0	0	0	0	0	6	11	32	0	0	0	0	0	0	0	33	249	148
Otu335	0	0	0	0	0	21	0	0	0	0	37	4	0	21	20	12	6	7	3	11	2	2	0	0	8	6	0	40	12	24	0	19	0	2	13	0	0	66	7	47	44	23	33	0	0	0	5	43	20
Otu52	0	0	0	3	0	46	84	0	180	0	0	105	33	147	0	29	27	39	235	8	0	42	0	0	1026	481	2154	132	0	296	910	515	312	406	106	201	31	91	0	1501	681	235	93	76	0	0	0	0	0
Otu56	0	0	0	4	0	59	5	0	41	73	65	10	8	0	61	106	50	43	0	82	24	7	0	0	0	3	0	125	105	0	0	0	0	0	0	0	1	59	61	7	0	0	48	0	0	0	998	508	258
Otu301	0	0	0	1	0	22	5	1	10	10	23	5	0	1	15	51	23	23	18	4	4	1	0	0	5	4	0	40	0	2	0	0	2	9	1	0	1	25	100	1	0	0	20	0	0	0	13	52	34
Otu379	0	0	0	0	0	4	12	0	3	0	0	0	20	23	0	0	0	0	6	0	0	0	0	0	0	0	0	0	131	0	0	0	0	7	0	0	0	0	0	0	0	0	0	0	0	0	0	0	0
Otu93	0	0	0	4	0	14	8	0	1	0	0	0	0	0	0	0	1	0	0	2	0	2	0	0	98	28	0	17	30	0	0	9	0	30	63	0	1	331	1528	53	8	0	148	2	0	3	108	31	107
Otu250	0	0	0	0	0	30	33	0	1	0	0	7	15	63	7	18	5	0	0	0	0	20	0	0	19	29	0	70	8	21	0	88	10	25	41	1	1	31	189	38	35	7	34	3	0	0	236	62	128
Otu6641	0	0	0	16	0	51	101	0	35	0	0	64	2	48	0	27	13	6	70	5	0	39	0	0	0	0	12	11	0	0	301	6	16	514	0	7	8	3	0	0	0	102	37	30	0	0	0	0	0
Otu413	0	0	3	1	0	26	66	0	24	0	0	187	41	26	1	19	8	9	68	5	0	9	0	0	59	65	18	4	0	80	0	101	34	138	4	1	2	4	0	83	129	30	2	30	0	0	0	0	0
Otu220	0	0	0	2	0	24	9	0	2	0	0	12	3	55	1	2	0	10	0	0	0	9	0	0	0	1	0	34	188	0	0	17	2	5	0	0	0	8	116	0	0	0	14	0	0	0	83	39	31
Otu427	0	0	24	0	0	9	0	0	0	0	0	0	2	0	0	0	0	0	0	0	0	1	0	0	0	0	0	6	1	0	0	0	0	0	0	0	0	7	10	0	0	0	2	0	1	0	6	221	33
Otu274	0	0	0	0	0	22	3	0	0	0	0	3	0	0	0	8	8	1	0	11	0	1	0	0	10	4	261	9	0	0	5	0	0	3	0	0	0	28	5	0	1	9	11	0	0	0	69	48	73
Otu130	0	0	0	18	0	70	132	39	29	0	0	22	33	95	21	48	40	13	141	4	0	40	208	4	62	92	87	112	3	89	108	157	148	34	29	24	31	186	26	140	149	35	48	16	939	19	332	87	109
Otu307	0	0	0	0	0	1	0	0	4	20	0	2	0	14	0	0	12	1	34	23	0	1	0	0	6	2	0	0	497	61	0	4	3	2	0	1	0	17	0	0	0	0	9	0	0	0	32	0	9
Otu354	0	0	0	0	0	11	13	0	0	0	0	0	0	8	0	0	9	0	27	2	0	11	0	0	80	76	0	52	0	76	23	5	2	7	3	5	0	9	0	88	457	11	6	0	0	0	0	0	0
Otu218	0	0	0	0	0	30	21	0	0	0	5	5	0	0	0	12	0	0	0	0	0	4	0	0	4	0	0	32	0	0	0	0	0	0	0	0	0	0	0	0	0	0	0	0	0	0	13	138	297
Otu262	0	0	0	0	0	12	0	0	0	0	8	0	0	0	0	11	2	0	0	0	0	2	0	0	0	0	0	39	0	0	0	0	0	0	0	0	0	25	0	0	0	0	12	0	3	0	208	142	115
Otu212	0	0	0	4	0	4	16	53	5	173	14	104	18	70	50	0	255	200	39	168	86	14	0	0	40	54	60	17	0	250	310	14	2	2	57	27	13	80	103	23	71	0	61	1	0	0	76	0	8
Otu138	0	0	1115	5	0	12	3	259	188	0	34	0	446	431	8	0	2	0	691	4	6	11	0	0	0	0	0	0	0	0	0	0	0	0	0	0	0	0	0	0	0	0	0	0	0	0	0	0	0
Otu95	0	0	0	0	0	2	0	0	1	0	0	2	0	4	0	3	0	1	1	0	0	0	0	0	162	546	12	8	0	440	489	2	8	7	135	224	25	13	0	2215	811	30	3	6	0	0	0	0	0
Otu215	0	0	0	0	0	7	5	0	0	0	0	0	0	31	0	0	1	11	0	6	0	3	0	0	4	0	41	19	2	0	68	0	13	2	4	143	0	62	295	0	0	30	78	96	0	0	0	2	25
Otu423	0	0	16	0	0	18	10	12	77	0	0	1	43	20	9	0	0	0	21	6	0	9	0	0	0	0	0	1	0	0	0	0	0	0	0	0	0	1	0	0	0	0	0	0	0	0	96	93	18
Otu308	0	0	0	1	0	7	68	0	1	0	0	3	0	9	0	7	5	3	74	0	0	34	0	0	21	8	0	26	0	4	13	210	95	25	1	3	2	31	0	25	23	259	20	159	0	0	0	0	0
Otu364	0	0	0	1	0	27	330	0	87	0	0	14	0	22	0	18	10	3	18	0	0	215	0	0	13	0	0	16	0	0	0	0	0	72	0	0	2	12	0	0	0	56	2	49	0	0	0	0	0
Otu293	0	0	0	1	0	5	36	0	5	0	0	11	13	38	0	14	4	13	45	0	0	27	0	0	22	24	0	58	0	46	9	99	143	34	7	7	9	39	0	32	1	205	23	200	0	0	0	0	0
Otu167	0	0	0	74	0	10	0	10	4	0	0	0	0	0	7	0	5	3	0	7	4	2	0	0	1	0	0	3	14	0	0	0	0	0	0	0	4	50	26	0	0	0	38	0	0	0	7	18	14
Otu181	0	0	0	31	0	8	194	0	1	0	0	12	0	50	0	7	4	24	13	0	1	107	0	0	0	0	33	44	185	0	0	42	36	36	2	1	8	32	195	1	0	5	28	14	0	0	3	9	235
Otu237	0	0	1	0	0	25	10	0	2	0	58	5	3	18	1	5	24	16	0	37	9	0	0	0	76	257	3	27	0	47	286	0	2	0	29	45	0	7	0	322	483	0	2	0	0	0	2	11	28
Otu72	0	0	8	0	0	13	70	39	0	0	10	991	0	51	45	0	714	491	9	1187	135	31	0	0	5	34	0	4	5	0	0	1	0	0	0	0	0	566	58	13	8	0	316	0	0	0	0	22	70
Otu323	0	0	0	8	0	19	7	0	16	0	0	0	20	65	0	0	32	7	21	1	22	1	0	0	5	4	0	9	0	1	0	0	0	0	1	0	1	18	0	0	0	0	1	0	0	0	0	17	0
Otu247	0	0	174	0	0	8	7	768	72	0	0	1	3	83	0	33	5	0	282	0	0	0	0	0	0	0	0	0	0	0	0	1	10	3	0	0	0	0	3	0	0	7	2	7	0	0	0	0	0
Otu191	0	0	2	5	0	25	47	10	11	0	5	29	16	46	2	63	9	9	85	5	0	21	0	0	15	32	107	58	0	54	21	65	22	56	42	23	9	149	0	4	15	154	62	42	1	0	47	96	18
Otu457	0	0	3	4	0	1	26	0	0	0	0	4	0	0	0	3	25	33	0	8	0	1	0	0	27	179	137	49	0	13	138	1	11	4	23	20	12	23	39	9	16	0	9	0	0	0	0	3	0
Otu384	0	0	0	0	0	1	67	0	0	0	0	3	2	70	0	3	9	7	24	0	0	27	0	0	0	14	1	60	0	1	3	20	181	31	9	9	7	44	0	20	10	251	6	205	0	0	0	0	0
Otu224	0	0	0	2	0	7	3	0	49	0	0	2	41	185	0	6	50	25	580	0	13	7	0	0	0	0	0	228	363	2	0	2364	1698	207	0	0	69	255	41	0	0	493	155	1972	0	0	9	76	44
Otu259	0	0	0	0	0	27	19	0	27	0	0	128	4	0	0	43	22	14	153	8	0	17	0	0	247	142	43	18	0	246	115	106	26	33	41	14	6	27	0	235	52	1306	13	68	0	0	0	0	0
Otu196	0	0	0	2	0	4	35	0	10	0	4	217	2	21	21	8	0	11	7	0	0	17	0	0	67	111	658	57	39	107	70	150	0	93	12	0	52	55	1	109	43	238	24	57	0	0	0	2	0
Otu221	0	0	0	0	0	5	2	0	19	0	0	0	0	305	0	119	5	2	78	0	0	2	0	0	34	37	43	120	0	63	13	36	216	16	272	1	9	52	0	72	9	46	58	5	0	0	0	0	0
Otu198	0	0	0	4	0	9	2	0	11	0	0	115	0	123	0	0	0	0	110	5	0	0	0	0	0	1	24	7	0	0	330	241	1433	12	0	96	8	19	0	0	0	144	2	152	0	0	0	0	0
Otu6931	0	0	0	6	0	7	7	18	0	0	0	13	0	0	18	0	153	170	23	23	4	4	0	0	0	6	0	17	39	9	0	12	0	1	0	0	0	17	345	0	23	12	1	2	0	0	2	17	3
Otu280	0	0	0	0	0	6	44	0	5	0	0	35	0	0	0	60	23	7	21	2	0	29	0	0	195	74	629	3	0	9	24	0	0	34	156	4	0	1	0	20	16	3	1	4	0	0	0	0	0
Otu266	0	0	0	0	0	4	25	9	6	0	7	1	13	67	1	73	1	6	52	0	0	9	0	0	18	23	63	34	1	14	121	113	97	15	1	73	7	12	0	13	7	93	10	133	0	0	57	48	30
Otu106	0	0	22	0	0	22	17	0	10	0	197	4	0	0	0	5	32	12	0	47	18	4	0	0	0	0	0	22	10	0	0	0	0	0	0	0	0	14	6	0	0	0	5	0	0	0	411	119	161
Otu147	0	0	0	0	0	6	2	0	2	0	0	2	0	0	0	5	3	1	20	3	0	6	0	0	83	397	2503	14	0	671	321	7	42	3	231	225	0	8	0	174	117	12	5	13	0	0	0	0	0
Otu388	0	0	0	0	0	5	5	1	0	0	102	0	0	0	0	9	0	0	0	2	0	0	0	0	1	6	0	3	37	0	0	0	0	0	0	0	0	21	0	0	0	0	16	0	0	0	42	128	66
Otu271	0	0	0	0	0	3	69	0	10	0	0	6	10	18	0	20	4	18	50	0	0	40	0	0	15	33	0	55	0	25	17	156	174	39	4	4	9	38	0	61	24	283	18	197	0	0	0	0	0
Otu263	0	0	552	2	0	1	2	26	80	0	13	1	61	141	8	1	8	6	123	42	0	3	0	0	0	0	0	0	1	23	0	0	0	0	0	0	0	0	0	8	0	0	0	0	0	0	0	0	0
Otu236	0	0	0	0	0	8	103	0	0	0	7	8	22	49	0	17	9	4	44	0	0	45	0	0	7	4	0	55	0	0	21	213	155	24	1	6	9	52	0	0	5	453	27	191	0	0	0	0	0
Otu66	0	0	111	29	0	5	23	2873	226	0	3	2	283	756	1	0	9	6	2578	3133	24	19	0	0	0	0	0	0	0	0	0	0	0	0	0	0	0	0	0	0	0	0	0	0	0	0	0	0	0
Otu792	0	0	131	1	0	27	5	158	73	0	25	0	409	62	0	4	0	0	261	0	0	2	0	0	0	0	0	0	0	0	0	0	0	0	0	0	0	0	0	0	0	0	0	0	0	0	0	0	0
Otu396	0	0	62	2	0	13	2	64	18	0	60	3	13	1	9	25	9	21	166	19	1	6	0	0	0	4	0	2	16	0	0	18	0	4	5	0	0	20	0	0	0	0	1	0	0	0	10	99	21
Otu102	0	0	0	3	0	3	10	0	2	0	0	2	0	106	0	9	15	39	4	0	4	5	0	0	0	0	13	1351	0	0	12	277	775	136	0	97	570	215	0	0	0	280	348	177	0	0	0	0	0
Otu325	0	0	0	5	0	1	0	0	0	0	0	0	0	0	0	0	0	0	0	0	0	0	0	0	0	0	0	0	69	0	0	0	0	0	0	0	0	17	22	0	0	0	29	0	0	0	2	10	0
Otu593	0	0	26	5	0	2	0	315	19	0	69	0	210	180	0	0	0	0	163	5	1	5	0	0	0	0	0	0	0	0	0	0	0	0	0	0	0	0	0	0	0	0	0	0	0	0	0	0	0
Otu352	0	0	0	0	0	2	0	0	0	0	3	9	0	170	0	0	0	0	0	33	0	0	0	0	0	0	0	25	66	0	0	0	399	1	0	0	0	3	0	0	0	6	2	0	0	0	40	23	83
Otu255	0	0	457	0	0	4	2	185	52	0	29	2	183	57	16	17	5	11	107	27	0	2	0	0	0	0	0	0	0	0	0	0	0	0	0	0	0	0	0	0	0	0	0	0	0	0	0	0	0
Otu73	0	0	3	7	0	2	43	43	74	0	40	7	17	213	0	250	114	90	55	6	13	14	0	0	0	0	865	491	0	0	254	391	474	300	0	56	223	481	0	0	0	162	195	369	0	0	0	0	0
Otu303	0	0	12	0	0	4	0	0	0	0	57	0	0	42	0	314	4	0	0	0	0	2	0	0	0	0	0	7	145	0	0	0	0	0	0	1	0	16	0	0	0	0	11	0	10	0	0	57	150
Otu179	0	0	0	0	0	3	8	0	26	0	0	1	0	30	0	0	4	0	14	0	10	0	0	0	28	47	1031	55	0	304	292	16	65	11	81	174	21	25	0	139	147	10	2	2	0	0	0	0	0
Otu347	0	0	0	0	0	2	0	0	0	0	0	0	0	0	0	0	0	0	0	0	0	0	0	2	0	0	0	1	232	0	0	0	0	1	0	0	0	0	79	0	0	0	0	0	0	3	0	5	0
Otu277	0	0	11	0	0	1	0	3	8	0	0	6	0	12	0	63	6	0	34	6	0	4	0	0	0	2	0	2	6	0	0	0	0	0	0	0	0	34	62	0	0	0	10	0	18	0	0	25	18
Otu368	0	0	0	0	0	5	93	0	1	0	0	7	10	23	0	10	8	8	53	0	0	50	0	0	7	35	1	37	0	4	4	34	226	27	9	8	3	43	0	62	8	325	26	196	0	0	0	0	0
Otu486	0	0	15	7	0	3	3	210	125	0	26	0	50	70	3	8	107	75	74	4	0	0	0	0	0	0	0	0	0	0	0	0	0	0	0	0	0	0	0	0	0	0	0	0	0	0	0	0	0
Otu121	0	0	0	0	0	2	15	0	6	0	0	0	0	15	0	0	0	0	25	0	0	7	0	0	450	236	348	0	0	339	155	0	5	1	1825	126	0	33	0	176	73	0	0	1	0	0	0	0	0
Otu310	0	0	2	7	0	1	73	1	3	34	0	7	2	1	0	18	3	16	3	2	0	24	0	0	6	8	15	81	0	28	6	344	16	47	25	8	22	33	0	17	10	11	34	54	0	0	11	2	6
Otu202	0	0	0	0	0	1	4	0	0	0	0	0	0	0	0	0	0	1	0	0	0	0	0	0	0	0	0	4	0	0	0	0	0	0	0	0	0	0	0	0	0	0	0	0	0	0	5	0	0
Otu314	0	0	27	0	0	2	12	0	0	0	0	395	27	0	0	18	4	9	38	0	0	9	0	1	0	0	0	17	12	0	4	14	4	214	0	0	0	6	0	3	0	1	0	1	0	1	1	4	36
Otu322	0	0	0	1	0	2	61	0	8	0	0	7	0	15	0	0	10	11	30	0	0	74	0	0	12	27	2	44	0	0	3	19	171	25	7	11	13	40	0	62	9	370	18	197	0	0	0	0	0
Otu539	0	0	0	0	0	4	2	0	1	0	6	3	0	37	0	15	2	1	2	2	0	3	0	0	2	1	8	48	0	64	0	261	7	3	3	5	6	41	17	5	6	0	14	1	0	0	18	27	28
Otu463	0	0	0	0	0	1	0	0	1	0	0	1	4	16	0	0	0	0	24	0	0	2	0	0	0	0	0	0	0	0	0	0	0	0	0	0	0	0	0	0	0	0	0	0	0	0	0	0	0
Otu185	0	0	1	34	0	2	6	26	25	0	0	20	7	17	1	6	10	3	16	4	5	10	0	0	14	4	2	16	70	46	17	0	11	12	2	9	9	12	1	39	10	10	22	2	0	0	0	2	0
Otu506	0	0	0	47	0	4	0	0	0	1	6	2	0	0	7	1	0	0	0	1	1	0	0	0	0	0	0	12	283	0	0	0	0	1	0	0	6	1	70	0	0	0	6	0	0	0	0	19	6
Otu214	0	0	420	3	0	2	6	154	20	0	55	0	17	204	11	54	0	0	71	21	5	2	0	0	30	52	8	0	30	96	0	0	0	6	108	0	0	0	0	32	50	0	0	0	0	0	12	2	0
Otu353	0	0	0	0	0	1	199	0	0	0	0	99	14	0	33	0	182	187	4	67	74	80	0	0	0	2	0	0	0	0	44	0	3	2	0	2	4	3	0	0	0	3	0	5	0	0	0	0	3
Otu292	0	0	228	0	0	0	0	223	10	0	30	0	42	409	56	0	0	0	22	1	0	1	0	0	0	0	0	4	0	0	0	0	0	0	0	0	0	0	0	0	0	0	0	0	0	0	0	0	0
Otu107	0	0	238	2	0	0	0	174	16	1	0	0	23	6	30	0	4	0	178	264	19	5	0	0	0	0	0	0	0	0	0	0	0	0	0	0	0	0	0	0	10	0	0	0	0	0	0	0	0
Otu469	0	0	270	0	0	0	4	0	13	0	20	12	0	9	13	4	3	2	127	8	0	2	0	0	0	0	0	0	0	0	0	0	0	0	0	0	0	0	0	0	1	0	0	0	0	0	0	0	0
Otu253	0	0	16	5	0	0	0	69	0	0	0	2	0	1	2	0	3	3	86	6	1	0	0	0	0	0	0	0	0	0	0	0	0	0	0	0	0	0	0	0	0	0	0	0	0	0	0	0	0
Otu114	0	0	103	0	0	0	6	635	132	0	17	2	257	662	1	18	0	0	271	42	0	1	0	0	0	0	0	0	0	0	0	0	0	0	0	0	0	0	0	0	0	0	0	0	0	0	0	0	0
Otu417	0	0	76	0	0	0	1	0	3	0	0	7	0	0	52	0	2	1	0	44	0	0	0	0	0	0	0	0	0	0	0	0	0	0	0	0	0	0	0	0	0	0	0	0	0	0	0	0	0
Otu355	0	0	107	0	0	0	13	279	161	0	0	0	235	151	0	0	0	0	135	2	0	1	0	0	0	0	0	0	0	0	0	0	0	0	0	0	0	0	0	0	0	0	0	0	0	0	0	0	0
Otu44	0	0	3	1	0	0	14552	11	1	1	0	0	11	10	0	0	0	1	73	55	0	7496	0	0	0	0	0	0	0	0	0	0	0	0	0	0	0	4	0	0	0	0	0	0	0	0	0	0	0
Otu195	0	0	47	2	0	0	0	6	15	0	0	0	0	0	5	0	1	7	85	1	0	0	0	0	0	0	0	0	0	0	0	0	0	0	0	0	0	0	0	0	0	0	0	0	0	0	0	0	0
Otu330	0	0	20	0	0	0	4	0	0	0	5	0	0	0	1	0	0	1	20	0	0	0	0	0	0	0	0	0	0	0	0	0	0	0	0	0	0	0	0	0	0	0	0	0	0	0	0	0	5
Otu649	0	0	36	30	0	0	0	59	6	0	1	0	55	118	17	0	13	3	56	52	59	0	0	0	0	0	0	0	0	0	0	0	0	0	0	0	0	0	0	0	0	0	0	0	0	0	0	0	0
Otu571	0	0	15	0	0	0	3	0	0	1	0	2	0	11	167	37	13	1	7	8	0	3	0	0	67	46	75	1	1	32	2	0	0	105	93	0	0	4	0	23	16	0	3	0	0	0	0	59	7
Otu190	0	0	16	4	0	0	8	10	5	0	0	1	7	40	18	0	6	1	2	22	1	2	0	0	29	19	54	13	51	13	3	3	34	4	18	4	4	6	22	71	69	24	24	28	0	0	19	18	17
Otu67	0	0	2	2	0	0	0	0	0	0	0	2	0	0	4	1	85	99	5	26	0	1	0	0	0	3	0	2	0	0	0	2	0	0	0	0	0	14	0	0	0	0	7	0	0	0	0	2	0
Otu291	0	0	25	20	0	0	0	189	92	0	0	0	519	12	0	0	5	0	553	0	0	9	0	0	0	0	0	0	0	0	0	0	0	0	0	0	0	0	0	0	0	0	0	0	0	0	0	0	0
Otu135	0	0	17	16	0	0	40	0	10	0	0	147	9	115	41	114	18	22	35	36	59	19	0	0	29	18	52	9	0	20	33	26	36	42	42	1	0	15	0	17	65	52	3	25	0	0	0	0	0
Otu64	0	0	7	6	0	0	0	138	12	0	0	0	16	0	6	0	5	1	76	22	0	0	0	0	0	0	0	0	0	0	0	0	0	0	0	0	0	0	0	0	0	0	0	0	0	0	0	0	0
Otu324	0	0	12	11	0	0	6	0	2	0	234	1	80	0	2	0	3	5	2	8	8	0	0	0	0	0	0	0	0	0	0	0	0	0	0	0	0	0	0	0	0	0	0	0	0	0	0	0	0
Otu201	0	0	6	0	0	0	0	29	0	0	0	0	129	0	0	0	0	3	0	1	14	1	0	0	0	0	0	0	110	0	0	0	0	4	0	0	0	0	11	0	0	0	0	1	0	0	0	0	0
Otu433	0	0	4	1	0	0	3	84	49	0	30	0	23	103	0	0	0	0	10	0	0	0	0	0	30	50	7	1	0	112	195	1	0	7	153	2	2	4	0	67	39	0	0	0	0	0	0	0	0
Otu267	0	0	1	0	0	0	0	0	0	1	7	0	0	8	271	0	0	0	0	0	7	2	0	0	93	538	26	1	0	68	3	0	0	9	12	14	3	18	0	0	375	0	4	5	0	0	0	0	0
Otu89	0	0	4	8	0	0	10	9	44	0	0	2	13	90	0	0	33	27	29	15	2	6	0	0	0	0	0	0	0	0	0	0	0	0	0	0	0	0	0	0	0	0	0	0	0	0	0	0	0
Otu88	0	0	1	0	0	0	2	0	0	0	8	2	4	0	0	0	0	0	3	0	0	0	0	0	13	3108	445	10	3	49	11	0	0	0	8	2	0	5	0	43	2770	0	8	0	0	0	0	1	0
Otu315	0	0	1	0	0	0	9	190	13	0	23	2	0	24	6	0	22	8	27	109	9	2	0	0	0	0	0	0	0	0	0	0	0	0	0	0	0	0	0	0	0	0	0	0	0	0	0	0	0
Otu334	0	0	0	1	0	0	45	0	9	0	0	3	10	45	0	12	1	4	23	0	0	29	0	0	72	45	178	9	0	58	14	54	6	13	79	22	0	4	0	42	18	134	3	77	0	0	0	0	0
Otu278	0	0	0	16	0	0	0	0	0	0	0	10	0	0	2	1	6	13	0	1	6	0	0	0	0	0	0	4	0	0	0	0	0	1	0	0	0	3	0	0	0	0	8	0	0	0	0	0	0
Otu232	0	0	0	6	0	0	0	0	0	0	0	0	0	0	0	0	0	0	36	0	0	0	0	0	0	0	0	0	0	0	0	0	0	0	0	0	0	0	0	0	0	0	0	0	0	0	0	0	0
Otu228	0	0	0	2	0	0	17	4	0	0	0	8	0	36	0	2	2	16	4	0	0	3	0	0	6	25	367	111	0	81	47	67	0	94	2	0	51	650	0	18	147	101	66	106	0	0	0	0	0
Otu300	0	0	0	14	0	0	10	27	13	0	0	6	16	54	0	0	12	1	12	1	0	10	0	0	25	20	0	157	0	76	10	238	15	14	38	14	32	61	0	3	16	19	31	166	0	0	31	0	0
Otu679	0	0	0	2	0	0	9	0	0	0	0	0	0	25	2	0	5	3	2	0	0	2	0	0	16	2	5	9	17	2	0	0	2	16	1	0	0	36	36	3	0	0	12	0	1	1	0	61	1
Otu86	0	0	0	3	0	0	0	33	0	0	16	4	0	0	26	0	8	11	0	15	0	0	0	0	0	0	0	2	119	0	0	0	0	0	0	0	0	4	1170	0	0	0	17	0	0	0	0	10	450
Otu19	0	0	0	1	0	0	18	1	21	0	0	20	34	157	0	10	60	253	12	0	0	15	0	0	515	5376	895	44	0	1199	5363	446	195	60	449	14389	140	74	0	673	1863	115	27	809	0	0	0	0	0
Otu2388	0	0	0	9	0	0	12	0	0	0	2	9	0	210	0	14	46	58	0	0	0	22	0	0	0	0	726	166	0	11	3	0	41	55	0	506	43	124	0	19	0	142	100	8	0	0	1	0	11
Otu197	0	0	0	1	0	0	22	0	14	0	0	0	4	59	0	1	22	30	13	6	0	14	0	0	245	197	198	27	0	143	860	11	4	123	49	20	6	31	0	745	976	8	16	9	0	0	0	0	0
Otu272	0	0	0	1	0	0	40	87	0	0	0	4	0	0	21	0	29	7	1	66	142	1	0	0	3	0	0	9	36	0	0	0	0	0	0	0	0	34	32	0	0	0	35	0	4	1	12	24	20
Otu116	0	0	0	2	0	0	0	18	0	0	0	0	0	0	0	0	0	0	0	4	0	0	0	0	0	0	0	0	0	0	0	0	0	0	0	0	0	0	0	0	0	0	0	0	0	0	0	0	0
Otu412	0	0	0	2	0	0	1	0	0	0	0	0	0	0	0	4	6	1	3	0	0	1	0	0	0	0	0	0	89	0	0	0	0	0	0	0	0	50	430	0	0	0	54	0	0	0	0	3	17
Otu143	0	0	0	1	0	0	8	0	307	1	0	10	0	2	224	0	1413	1259	8	50	9	10	0	0	19	158	0	3	0	27	36	0	8	19	29	0	0	3	0	14	27	0	2	2	0	0	0	0	0
Otu371	0	0	0	0	0	0	17	0	3	0	0	8	0	35	0	20	5	7	31	0	0	6	0	0	0	0	188	14	0	0	15	41	403	12	0	27	7	18	0	0	0	106	10	27	0	0	0	0	0
Otu119	0	0	0	0	0	0	13	0	0	0	0	1	0	0	0	0	4	2	2	0	0	4	0	0	55	117	1826	14	0	181	364	8	26	2	28	2239	61	26	0	74	8	4	13	20	0	0	0	0	0
Otu233	0	0	0	0	0	0	149	0	5	0	0	1	0	0	0	9	0	0	0	0	0	88	0	0	197	398	0	5	0	192	1	0	3	2	425	0	0	2	0	54	187	8	1	4	0	0	0	0	0
Otu75	0	0	0	0	0	0	71	0	0	0	0	7	0	1	5	18	3	0	44	0	0	29	0	0	2432	343	125	7	81	465	348	7	47	24	1471	70	8	13	0	274	228	0	231	4	0	0	0	0	0
Otu326	0	0	0	0	0	0	22	0	0	0	0	2	10	2	3	0	10	8	25	0	0	14	0	0	281	136	0	2	0	247	53	22	0	4	119	42	6	5	0	106	291	31	2	0	0	0	7	0	0
Otu30	0	0	0	0	0	0	44	0	3	0	0	1	0	8	0	7	59	48	39	0	0	22	0	0	101	169	278	29	0	378	8642	48	32	14	93	8998	29	51	0	196	205	11	18	7	0	0	0	0	0
Otu45	0	0	0	0	0	0	13	0	6	0	0	19	0	47	0	1	9	54	6	4	3	31	0	0	729	2595	194	89	0	434	1762	467	178	1389	318	1595	90	68	0	836	820	100	25	54	0	0	0	0	0
Otu139	0	0	0	0	0	0	4	0	0	0	6	1	0	2	0	4	2	8	22	0	1	2	0	0	164	131	0	11	0	59	18	2	0	3	2477	0	0	2	0	63	95	64	28	50	0	0	0	0	0
Otu279	0	0	0	0	0	0	34	0	5	0	0	307	6	5	0	4	6	36	3	0	0	34	0	0	10	0	22	41	0	0	6	315	110	71	0	44	22	65	0	13	0	38	48	174	0	0	0	0	0
Otu38	0	0	0	0	0	0	45	0	59	0	0	2	41	52	0	1	6	0	12	5	0	29	0	0	2408	2041	4524	18	0	1182	669	452	108	125	684	341	1	17	0	2113	1336	293	7	5	0	0	0	0	0
Otu157	0	0	0	0	0	0	8	0	1	0	0	0	0	0	0	0	0	0	0	0	0	1	0	0	1776	121	0	5	0	348	3	18	35	12	232	0	2	17	0	286	122	129	0	4	0	0	0	0	0
Otu302	0	0	0	0	0	0	6	0	0	0	0	0	0	0	0	0	2	1	0	0	0	2	0	0	818	24	0	0	0	31	0	0	2	0	31	0	0	0	0	22	285	0	0	0	0	0	0	0	0
Otu87	0	0	0	0	0	0	4	0	33	0	0	0	1	0	0	16	0	1	7	2	0	7	0	0	236	705	635	0	0	298	0	0	0	2	662	0	0	3	0	2433	601	0	0	1	0	0	0	0	0
Otu282	0	0	0	0	0	0	4	0	0	35	0	4	0	0	7	4	16	6	7	71	19	2	0	0	0	10	56	4	3	0	433	17	7	3	0	244	2	17	17	0	0	1	5	0	4	1	0	5	0
Otu199	0	0	0	0	0	0	6	0	0	0	0	2	1	0	0	2	0	5	2	0	0	6	0	0	118	598	0	1	0	60	940	0	7	1	134	0	3	3	0	143	55	0	0	1	0	0	0	0	0
Otu414	0	0	0	0	0	0	1	0	10	0	0	0	0	8	0	0	0	1	3	0	0	2	0	0	239	131	69	18	0	282	9	33	23	5	38	13	0	10	0	11	30	43	5	1	0	0	0	0	0
Otu103	0	0	0	0	0	0	3	0	0	0	0	2	0	0	0	0	0	1	0	0	0	1	0	0	159	190	46	2	0	2038	373	0	4	14	431	125	2	4	0	929	3588	10	4	7	0	0	0	0	0
Otu23	0	0	0	0	0	0	3	0	10	0	0	1	0	21	0	14	0	0	54	0	0	3	0	0	2134	1910	0	4	0	362	0	0	0	0	8118	0	0	0	0	221	12656	0	3	0	0	0	0	0	0
Otu219	0	0	0	0	0	0	5	0	0	0	0	0	0	0	0	1	0	0	2	0	0	5	0	0	450	246	57	2	0	715	0	1	10	10	181	0	2	0	0	56	43	15	1	11	0	0	0	0	0
Otu296	0	0	0	0	0	0	2	0	1	0	0	8	0	56	0	3	4	44	8	0	0	5	0	0	85	207	9	22	0	174	76	825	42	207	420	0	7	5	0	75	65	310	15	28	0	0	0	0	0
Otu132	0	0	0	0	0	0	0	0	0	0	3666	0	0	0	0	0	0	0	0	0	12	0	0	0	0	0	0	0	0	0	0	0	0	0	27	0	0	0	0	0	0	0	0	0	0	0	0	0	0
Otu345	0	0	0	0	0	0	0	0	0	0	116	0	0	0	0	0	0	0	0	0	0	1	1	0	0	0	0	0	6	0	0	0	0	0	0	0	0	2	0	0	0	0	2	0	0	0	76	0	21
Otu616	0	0	0	0	0	0	0	0	2	0	4	0	0	0	0	0	0	1	0	0	0	0	0	0	0	0	0	0	0	0	0	0	0	0	0	0	0	0	0	0	0	0	0	0	0	0	0	7	0
Otu519	0	0	0	0	0	0	0	19	0	0	0	0	0	0	0	0	0	0	7	0	0	0	0	0	0	0	0	0	0	0	0	0	0	0	0	0	0	0	0	0	0	0	0	0	0	0	0	0	0
Otu273	0	0	0	0	0	0	0	20	0	0	0	0	0	0	0	0	0	0	0	0	0	0	0	0	0	0	0	0	0	0	0	0	0	0	0	0	0	0	0	0	0	0	0	0	0	0	0	0	0
Otu252	0	0	0	0	0	0	0	3	0	0	0	0	0	10	0	0	6	0	0	0	0	1	0	0	0	4	0	4	1	0	12	0	20	4	10	0	0	8	1036	0	0	0	1	0	1059	0	0	0	0
Otu434	0	0	0	0	0	0	0	0	29	0	0	1	0	0	0	0	0	0	0	0	0	2	0	0	36	70	516	4	0	46	356	13	19	1	17	182	0	8	0	167	8	25	1	0	0	0	0	0	0
Otu208	0	0	0	0	0	0	0	0	1	0	0	8	33	0	0	1	0	0	43	0	0	7	0	0	112	135	0	3	5	6	27	0	6	1	67	17	0	1	1	124	69	0	1	4	0	0	6	0	330
Otu312	0	0	0	0	0	0	0	0	10	0	0	0	0	0	0	0	0	0	0	0	0	0	0	0	9	1091	2	0	0	2	0	5	0	0	6	17	0	1	0	23	12	0	0	0	0	0	0	0	0
Otu134	0	0	0	0	0	0	0	0	3	0	0	0	0	5	0	4	7	5	23	4	0	0	0	0	0	0	7	2	0	0	6278	0	17	2	0	8	2	42	0	7	4	0	26	0	0	0	0	0	0
Otu2398	0	0	0	0	0	0	0	0	1	0	0	1	0	21	0	0	1	1	2	0	0	4	0	0	0	0	0	10	0	0	0	26	330	133	0	0	28	4	0	0	0	45	197	408	0	0	0	0	0
Otu332	0	0	0	0	0	0	0	0	1	0	0	0	0	0	0	0	0	0	0	0	0	0	0	0	0	0	0	0	0	0	0	0	0	0	0	0	0	0	0	0	0	0	0	0	0	0	0	0	0
Otu270	0	0	0	0	0	0	0	0	0	0	0	4	0	0	0	0	3	12	9	0	0	3	0	0	196	405	214	7	0	134	427	0	16	8	49	115	19	11	0	138	154	0	4	19	0	0	0	0	7
Otu453	0	0	0	0	0	0	0	0	0	0	0	1	0	0	0	0	0	0	0	0	0	0	0	0	0	0	0	0	1043	0	0	0	0	0	0	0	0	4	0	0	0	0	2	0	0	0	0	0	8
Otu338	0	0	0	0	0	0	0	0	0	0	0	4	0	0	4	0	3	5	0	36	1	0	0	0	0	0	0	0	0	0	0	0	0	0	0	0	0	0	0	0	0	0	0	0	0	0	0	0	0
Otu373	0	0	0	0	0	0	0	0	0	0	0	0	0	70	0	0	0	0	0	0	0	0	0	0	0	0	18	0	0	0	62	0	22	0	5	1417	1	16	0	0	14	1	0	2	0	0	0	0	0
Otu382	0	0	0	0	0	0	0	0	0	0	0	0	0	4	0	0	0	0	0	0	0	0	0	0	0	0	0	0	0	0	0	0	0	0	0	0	0	0	0	0	0	0	0	0	0	0	0	0	0
Otu154	0	0	0	0	0	0	0	0	0	0	0	0	0	7	0	0	5	8	0	2	3	0	0	0	0	0	0	4	355	0	0	0	0	0	0	0	1	27	8	0	0	0	23	0	0	0	3	9	14
Otu53	0	0	0	0	0	0	0	0	0	0	0	0	0	0	0	0	1	0	0	1	0	0	0	0	0	0	0	0	1	0	0	0	0	0	0	0	4	0	206	0	0	0	0	0	0	0	6	106	0
Otu321	0	0	0	0	0	0	0	0	0	0	0	0	0	0	0	0	0	0	10	0	0	0	0	0	166	73	12	3	0	41	50	0	3	0	7	647	0	0	0	59	55	0	0	0	0	0	0	0	0
Otu178	0	0	0	0	0	0	0	0	0	0	0	0	0	0	0	0	0	0	0	0	0	0	10	0	0	0	0	0	208	0	0	0	0	0	0	0	1	0	0	0	0	0	0	0	0	0	0	0	2
Otu177	0	0	0	0	0	0	0	0	0	0	0	0	0	0	0	0	0	0	0	0	0	0	0	0	1691	139	0	0	0	194	0	0	0	0	226	0	0	0	0	201	117	0	0	1	0	0	0	0	0
Otu204	0	0	0	0	0	0	0	0	0	0	0	0	0	0	0	0	0	0	0	0	0	0	0	0	119	143	0	0	0	362	0	0	0	0	158	0	0	0	0	1063	81	0	0	0	0	0	0	0	0
Otu337	0	0	0	0	0	0	0	0	0	0	0	0	0	0	0	0	0	0	0	0	0	0	0	0	67	40	0	0	0	183	0	0	0	0	57	1	0	0	0	21	648	0	0	0	0	0	0	0	0
Otu366	0	0	0	0	0	0	0	0	0	0	0	0	0	0	0	0	0	0	0	0	0	0	0	0	1	0	0	0	0	1934	0	0	0	0	0	0	0	0	0	0	2	0	0	0	0	0	0	0	0
Otu126	0	0	0	0	0	0	0	0	0	0	0	0	0	0	0	0	0	0	0	0	0	0	0	0	0	3	0	0	0	0	0	0	0	0	0	0	0	333	0	0	0	0	15	0	0	0	0	0	0
Otu12	0	0	0	0	0	0	0	0	0	0	0	0	0	0	0	0	0	0	0	0	0	0	0	0	0	0	0	0	8459	0	0	0	0	0	0	0	0	0	1858	0	0	0	0	0	0	0	0	0	0
Otu146	0	0	0	0	0	0	0	0	0	0	0	0	0	0	0	0	0	0	0	0	0	0	0	0	0	0	0	0	1088	0	0	0	0	0	0	0	1	0	284	0	0	0	2	0	0	0	0	0	0
Otu286	0	0	0	0	0	0	0	0	0	0	0	0	0	0	0	0	0	0	0	0	0	0	0	0	0	0	0	0	0	0	0	0	0	0	0	0	0	1	1165	0	0	0	0	0	0	0	0	0	0
Otu200	0	0	0	0	0	0	0	0	0	0	0	0	0	0	0	0	0	0	0	0	0	0	0	0	0	0	0	0	0	0	0	0	0	0	0	0	0	0	2596	0	0	0	0	0	0	0	0	0	0
Otu380	0	0	0	0	0	0	0	0	0	0	0	0	0	0	0	0	0	0	0	0	0	0	0	0	0	0	0	0	0	0	0	0	0	0	0	0	0	0	0	0	0	0	0	0	1227	0	0	0	0
	aOTUs were defined at 3% sequence dissimilarity using the UPARSE pipeline described in Edgar (2013). Only OTUs representing fungal taxa were retained during analysis and only those OTUs with >1000 total sequences are included here.
[truncated: 41 more columns]

## Sheet: Normalized OTU number
#OTU ID	P1_adultroot	P1_protocorm	P1_SE5	P1_SE50	P1_SE100	P1_SE200	P1_SE500	P1_SN5	P1_SN50	P1_SN100	P1_SN200	P1_SN500	P1_SS5	P1_SS50	P1_SS100	P1_SS200	P1_SS500	P1_SW5	P1_SW50	P1_SW100	P1_SW200	P1_SW500	P2_adultroot	P2_protocorm	P2_SE5	P2_SE50	P2_SE100	P2_SE200	P2_SE500	P2_SN5	P2_SN50	P2_SN100	P2_SN200	P2_SN500	P2_SS5	P2_SS50	P2_SS100	P2_SS200	P2_SS500	P2_SW5	P2_SW50	P2_SW100	P2_SW200	P2_SW500	P3_adultroot	P3_protocorm	P3_SE5	P3_SE50	P3_SE100
Otu3	0	16284	3	7	0	32	24	49	12	7	72	1	180	44	47	0	28	36	14	8	36	15	0	15899	31	44	19	13	61	34	7	8	24	61	57	18	37	21	94	40	57	74	49	94	0	15101	24	69	42
Otu5	8173	0	86	45	309	41	3	0	13	40	20	92	11	59	29	73	137	71	117	57	55	32	15050	0	36	16	15	52	108	9	11	16	43	34	20	9	12	75	89	10	138	12	11	137	6919	0	67	23	31
Otu125	1622	92	0	35	16	45	20	0	70	14	43	12	14	16	17	122	16	20	51	77	91	33	9	11	45	8	11	73	164	21	3	47	93	28	29	9	22	61	147	49	20	39	63	19	137	46	48	45	101
Otu49	2460	5	28	72	0	52	33	108	62	91	17	46	20	24	80	115	132	89	57	89	106	24	147	3	48	26	34	75	28	60	43	15	5	3	55	2	8	134	369	49	7	19	112	8	2210	10	100	30	48
Otu109	264	0	0	260	3	97	16	0	0	11	13	123	32	37	34	45	159	237	17	40	46	41	0	0	3	2	5	346	3	0	1	1	46	22	3	1	498	132	0	0	0	10	623	4	0	0	6	90	290
Otu90	75	1	29	852	9	47	28	41	6	44	152	94	26	30	134	95	99	87	78	136	23	17	0	0	17	22	0	207	27	19	1	15	13	32	21	2	137	203	68	24	29	2	231	4	0	0	28	68	37
Otu129	136	0	0	1	0	0	39	0	27	25	0	7	0	19	0	35	13	11	41	0	0	22	0	0	203	53	23	5	3	37	72	69	64	26	226	19	6	29	0	203	64	56	14	8	104	0	2	2	5
Otu21	827	0	20	631	8	64	5	63	15	107	29	14	25	17	75	22	38	18	8	74	28	11	268	0	7	0	0	168	50	0	4	3	0	1	1	0	72	224	27	5	0	3	218	0	4478	0	12	13	8
Otu26	97	82	13	168	24	57	49	108	8	44	106	38	4	16	48	35	85	69	64	58	70	15	16	40	3	14	16	132	317	7	1	23	49	31	57	9	38	141	419	45	15	30	150	52	491	173	128	85	134
Otu39	84	0	3	358	0	63	34	60	24	15	65	168	2	23	18	13	28	442	15	14	38	35	0	0	33	41	5	557	11	53	33	32	0	40	6	0	146	424	57	25	19	12	604	44	0	0	43	85	35
Otu108	137	1	0	25	13	57	13	0	59	0	26	25	13	18	36	10	15	6	35	17	7	13	0	0	9	28	6	81	23	23	4	55	65	11	36	9	15	56	51	17	12	48	60	10	25	1	15	14	13
Otu473	613	0	0	1	0	0	2	0	0	0	5	0	0	0	0	1	0	0	0	0	4	1	0	0	0	0	0	5	0	0	0	0	0	0	0	0	0	0	17	0	0	0	2	0	1	0	3	2	0
Otu33	414	5	32	63	44	83	15	42	24	57	103	25	0	8	142	60	101	53	12	106	73	22	33	0	26	13	8	198	36	53	33	16	19	5	22	0	24	299	210	20	17	0	527	3	197	3	92	80	43
Otu34	179	0	19	142	40	270	89	39	156	162	125	84	95	70	248	152	166	101	185	93	70	65	87	0	30	14	139	429	47	3	130	76	30	126	5	10	119	510	194	5	5	55	430	24	0	1	88	232	146
Otu78	321	5	0	30	0	59	8	42	38	0	0	71	0	53	69	28	108	37	16	83	15	16	104	12	1	3	1	26	32	2	2	2	4	0	0	0	0	50	124	10	0	0	29	1	83	60	80	15	82
Otu244	28	0	0	0	0	0	18	3	0	0	21	5	0	0	1	0	31	20	7	14	10	22	0	0	8	1	0	11	1	11	0	44	17	9	0	1	2	31	0	7	4	58	16	7	0	0	13	37	3
Otu27	8	0	0	28	13	269	17	19	56	72	359	47	46	78	128	271	156	144	37	45	112	33	1	0	22	26	19	184	23	18	39	22	17	41	27	9	22	314	91	33	22	5	228	13	3	0	192	187	308
Otu288	27	1	12	1	0	0	0	5	0	0	0	0	0	0	0	10	5	0	0	0	1	1	0	0	0	0	0	2	28	0	0	0	0	0	0	0	0	6	0	0	0	0	5	0	0	0	6	0	6
Otu20	71	0	166	2025	189	340	237	998	165	56	59	773	928	1302	289	34	860	1579	620	718	1071	261	0	0	164	324	26	791	123	396	139	22	84	50	62	82	512	772	248	183	271	89	919	31	130	0	85	111	161
Otu159	180	2	0	29	4	1	1	0	146	2	0	11	0	68	19	79	2	1	26	0	16	1	0	1	9	27	0	29	39	178	0	46	10	32	75	0	10	24	125	0	4	75	30	28	0	0	26	10	34
Otu172	66	0	2	5	10	24	44	3	12	1	12	99	11	27	1	19	13	49	25	4	2	81	0	0	5	25	13	59	4	50	2	8	30	53	5	2	13	30	0	18	14	73	32	54	0	0	1	11	17
Otu230	26	0	0	68	0	7	1	0	0	0	1	2	0	0	0	0	3	18	0	0	0	0	0	0	0	7	0	5	2	0	0	0	0	0	0	0	365	190	0	4	6	5	0	1	0	0	1	3	0
Otu43	26	0	0	15	16	26	41	6	2	0	3	160	44	22	3	78	59	77	16	10	36	24	0	0	6	20	4	8	143	20	34	3	2	231	12	2	1	87	250	6	8	12	76	1	0	0	1	89	80
Otu294	5	0	0	0	0	2	0	5	0	0	0	1	0	0	1	0	3	5	0	12	17	0	0	0	0	0	0	4	2	0	0	0	0	0	0	0	0	17	11	0	0	0	20	0	0	0	0	1	5
Otu287	7	0	0	10	0	4	0	0	0	0	0	6	0	0	0	0	2	6	0	8	0	0	0	0	0	0	0	1	9	0	0	0	0	0	0	0	2	31	48	0	0	0	12	0	0	0	0	4	4
Otu225	51	0	0	15	5	13	3	0	2	0	53	6	5	23	8	38	31	4	5	14	8	5	0	0	9	6	2	18	21	3	9	3	4	1	7	2	3	13	5	7	6	18	10	1	31	0	4	7	13
Otu83	46	0	0	18	5	40	17	35	9	4	10	51	12	21	6	92	113	188	7	20	32	12	53	0	47	27	9	29	17	72	210	22	21	32	52	40	22	71	53	43	41	42	41	42	7	0	59	21	47
Otu242	53	0	4	218	6	27	56	5	0	0	107	19	9	9	11	41	53	104	20	4	1	57	0	0	19	21	0	132	0	31	0	0	0	5	23	0	14	45	22	0	1	0	60	2	0	0	39	30	37
Otu76	8	0	0	9	3	49	25	2	57	0	33	9	9	27	12	120	1	4	31	5	16	16	0	0	13	16	6	10	26	5	5	9	12	16	11	4	4	9	21	0	6	3	13	6	2	0	0	9	33
Otu222	3	0	2	2	10	11	11	6	1	2	0	5	0	1	8	0	6	6	2	8	20	1	14	0	0	0	0	6	4	0	0	0	0	0	0	0	0	46	25	0	0	0	44	0	3	0	4	1	19
Otu84	9	0	0	1	3	17	13	5	12	1	2	50	39	27	47	12	33	32	49	72	102	53	0	0	118	49	104	18	56	6	49	6	45	31	10	16	2	27	256	79	39	69	14	54	1	0	3	4	10
Otu206	28	0	23	96	43	16	16	47	26	8	7	8	25	24	40	64	20	6	17	0	17	1	7	0	9	7	3	67	21	1	0	5	20	9	7	2	31	43	76	0	4	0	55	5	81	0	6	28	18
Otu2	53	0	77	421	167	288	632	1875	225	1409	545	582	218	124	2055	867	1408	1073	402	2873	1459	701	1	0	200	344	633	139	1923	216	177	232	462	419	192	168	52	763	2375	508	163	187	285	86	36	0	661	2703	662
Otu6	77	0	0	2717	400	154	21	54	56	1522	201	171	51	23	518	87	107	131	69	86	223	51	0	0	194	423	196	392	362	281	45	191	62	75	292	39	1499	364	225	70	110	14	469	29	0	0	169	343	493
Otu316	4	0	13	23	12	29	2	1	4	26	0	3	0	0	7	31	5	10	6	7	5	4	0	0	0	0	0	50	0	0	0	0	1	1	0	0	8	40	0	0	0	0	41	0	1	0	35	35	49
Otu69	0	0	5	43	6	121	21	73	33	36	65	91	197	75	13	146	33	44	56	70	11	16	3	0	11	15	11	28	697	10	1	0	4	13	9	3	7	92	139	3	11	8	42	0	0	0	25	73	58
Otu113	8	0	4	15	7	26	23	42	28	41	105	45	42	35	4	40	18	22	35	13	15	29	0	0	38	33	90	51	5	78	16	6	12	39	34	19	18	74	71	22	27	6	85	12	5	0	2	47	14
Otu152	14	0	1	4	14	13	12	52	20	0	28	28	30	38	8	34	33	17	26	18	15	19	0	0	9	33	37	18	0	2	9	8	41	16	14	24	2	26	17	24	29	12	8	11	0	0	5	10	14
Otu117	8	0	0	3	23	24	5	0	9	9	2	25	0	0	98	0	36	28	3	98	5	1	0	0	0	5	0	15	16	5	0	0	0	0	0	0	1	21	17	0	0	0	37	0	0	0	2	59	11
Otu811	3	0	13	9	15	20	2	70	15	0	40	3	21	31	16	0	12	17	29	1	8	1	0	0	0	0	0	6	0	0	0	0	0	0	0	0	1	16	15	0	0	0	6	0	0	0	4	0	2
Otu229	64	0	6	21	8	20	0	23	1	9	149	2	55	24	56	2	8	17	24	9	11	3	0	0	3	2	10	7	37	4	3	0	1	4	0	0	0	30	24	3	0	0	76	0	14	0	9	16	4
Otu226	7	0	0	16	1	9	10	0	1	0	0	1	0	0	0	0	0	1	2	7	0	3	0	0	0	0	0	22	14	0	0	6	0	5	0	0	20	10	0	0	19	0	23	5	0	0	8	0	2
Otu112	4	0	0	0	0	30	28	0	21	0	54	31	37	13	26	202	17	9	15	50	3	16	0	0	46	26	88	16	0	41	67	3	14	20	14	16	1	31	9	67	72	34	12	11	2	0	0	19	34
Otu350	10	0	0	0	0	3	0	0	0	0	0	0	18	35	0	0	2	1	0	0	0	3	1	0	0	0	0	1	24	0	0	0	0	0	0	0	0	8	48	0	0	0	3	0	3	0	4	1	0
Otu81	33	0	53	18	16	46	24	38	57	102	25	103	6	78	42	59	26	29	12	3	28	18	0	0	25	15	12	34	0	8	8	8	67	22	13	4	6	33	8	16	13	3	22	4	0	0	72	27	28
Otu346	21	0	0	3	0	7	1	0	0	0	4	0	4	0	6	0	25	31	1	5	39	0	0	0	1	0	0	0	43	0	0	0	0	1	0	0	0	1	0	0	0	0	0	0	0	0	0	0	0
Otu94	5	0	0	2	0	64	14	0	5	4	27	7	0	2	115	38	43	31	22	32	102	16	1	0	3	2	0	26	6	12	2	0	0	2	1	5	1	32	123	11	0	0	17	4	8	0	0	20	59
Otu440	11	0	45	16	0	9	2	14	15	0	18	1	58	15	0	0	3	5	20	0	9	3	0	0	0	0	0	8	3	0	1	0	0	1	1	0	0	29	4	0	0	0	22	0	2	1	1	5	5
Otu7	19	0	24	244	99	242	59	0	18	160	221	92	8	189	250	263	62	72	13	99	137	78	0	0	283	553	59	364	74	105	80	286	29	39	892	55	194	237	65	54	23	5	196	25	0	0	786	797	390
Otu122	1	0	0	6	0	75	20	0	2	0	2	33	14	32	0	28	2	0	24	16	11	4	0	0	23	13	14	11	30	7	3	0	0	9	1	0	0	14	0	26	6	2	12	4	0	0	46	43	59
Otu268	4	0	20	141	1	16	8	14	28	0	0	3	80	110	4	3	18	13	55	5	10	6	0	0	8	5	6	18	0	8	0	0	0	10	6	0	22	3	0	17	5	0	6	0	0	0	0	0	0
Otu289	6	0	0	34	0	0	4	42	5	0	37	0	33	82	0	9	4	6	31	2	5	5	0	1	3	0	0	18	13	3	0	0	0	0	0	0	4	24	0	0	0	1	35	0	3	8	1	8	4
Otu156	2	0	0	0	2	1	0	14	4	0	8	0	0	0	0	0	0	0	0	0	0	0	0	0	0	0	0	0	0	13	1	8	0	0	1	0	0	0	0	0	0	0	1	0	0	0	0	0	0
Otu246	5	0	0	1	1	2	14	0	7	0	0	4	0	0	3	35	6	0	25	4	1	9	0	0	7	9	0	5	30	1	4	0	0	4	12	0	0	4	11	1	3	0	5	0	0	1	3	0	6
Otu133	7	0	3	7	17	26	0	30	3	0	0	9	12	9	2	9	13	8	5	4	11	4	0	0	1	1	4	8	39	0	3	0	0	1	0	2	0	16	21	0	2	0	45	0	1	0	12	26	9
Otu341	0	0	9	2	6	1	3	4	0	17	0	8	8	15	5	0	1	1	0	1	0	0	0	0	0	0	0	0	0	0	0	0	0	0	0	0	0	6	0	0	0	0	1	0	0	0	4	2	3
Otu176	6	0	43	2	16	89	1	0	24	5	0	1	0	0	0	46	23	17	0	2	1	6	0	0	7	1	0	9	4	0	0	0	1	1	1	0	0	21	0	0	2	26	15	12	1	0	6	24	80
Otu115	9	0	0	9	5	33	1	3	0	0	5	3	2	1	22	4	21	12	2	36	90	2	0	0	0	1	0	4	44	0	0	0	0	1	0	0	0	82	78	0	0	0	35	0	0	0	42	30	51
Otu474	1	0	0	0	0	0	1	0	0	0	0	0	0	0	0	0	0	0	0	0	0	0	0	0	0	0	0	0	555	0	0	0	0	0	0	0	0	0	0	0	0	0	0	0	0	0	0	0	0
Otu319	11	0	0	1	0	4	6	0	8	10	25	18	7	18	31	0	4	8	8	3	0	1	0	0	14	4	1	11	5	23	0	0	0	1	39	3	1	25	2	0	2	0	22	0	0	0	0	1	4
Otu123	13	0	0	57	6	42	5	15	3	1	92	25	13	15	29	3	34	66	15	12	35	9	2	0	1	20	8	64	12	0	72	4	1	21	1	0	23	107	34	1	1	0	63	1	0	0	19	17	15
Otu340	4	0	15	2	0	0	1	24	5	26	0	6	0	0	4	1	14	6	1	2	0	0	0	0	10	11	5	19	0	8	5	10	2	6	25	3	0	11	0	20	18	0	9	0	0	0	3	0	0
Otu31	2	0	1	3	44	166	266	25	91	13	45	726	118	337	48	172	103	92	143	14	34	177	0	0	21	18	16	62	223	25	1	66	689	224	1	14	11	63	445	1	1	152	51	224	0	0	22	118	89
Otu375	2	0	0	0	0	274	0	0	0	0	2	1	0	0	0	6	0	0	0	4	9	1	0	0	0	1	0	12	4	0	0	0	0	0	0	0	0	13	0	0	0	0	9	0	0	0	9	7	3
Otu182	0	0	0	3	2	17	6	0	10	0	7	6	29	0	0	12	1	2	1	1	9	2	0	0	18	2	7	6	76	0	0	0	2	6	1	0	1	24	44	27	11	2	13	1	0	0	4	10	18
Otu25	4	0	1	20	0	146	3	0	88	0	2	1	0	1006	0	7	57	44	240	21	2	12	0	0	0	0	0	364	109	0	0	507	798	1731	0	0	25	308	36	0	0	746	478	618	0	0	0	0	0
Otu305	1	8	0	4	1	0	1	4	31	0	7	1	23	0	0	9	2	5	2	2	6	3	1	0	0	1	0	3	5	0	0	0	0	0	0	0	1	31	10	0	0	0	170	0	0	3	7	7	9
Otu217	8	0	0	112	0	0	138	0	30	0	0	67	0	28	0	100	35	46	293	22	0	107	0	0	1	1	8	2	0	0	90	0	6	1	0	345	2	19	4	0	0	7	9	0	0	0	0	0	0
Otu127	2	0	31	132	24	3	11	96	51	33	25	188	11	18	37	11	55	57	47	34	35	3	0	0	0	0	3	79	15	4	3	1	16	9	0	1	28	39	8	1	3	0	43	2	0	0	8	8	17
Otu377	6	0	0	33	0	3	2	2	0	2	0	4	0	0	4	0	12	65	3	1	14	3	0	0	0	0	0	28	2	3	0	0	0	0	0	0	2	16	0	0	0	0	30	0	0	0	0	2	1
Otu6512	1	0	0	1	0	10	3	0	0	57	0	2	0	0	0	0	0	1	0	0	1	0	0	0	0	0	0	3	11	0	0	0	0	0	0	0	0	30	45	0	0	0	25	0	0	0	1	13	6
Otu391	1	0	0	0	0	0	24	0	8	0	0	3	0	52	0	28	5	5	9	0	0	30	0	0	29	28	55	0	0	20	8	3	1	8	45	3	0	3	0	21	16	0	0	0	0	0	0	0	0
Otu40	7	0	6	109	34	278	80	173	19	2	441	241	63	97	51	196	138	313	39	152	170	65	0	0	3	4	0	187	146	0	0	0	3	2	0	0	9	154	264	0	0	0	250	1	12	0	44	164	165
Otu155	2	0	0	628	1	4	1	4	7	0	14	1	3	0	0	18	3	7	11	1	2	1	0	0	0	0	0	6	383	2	0	0	1	1	3	0	4	9	42	0	0	0	17	1	0	0	1	4	1
Otu80	0	0	21	82	16	88	39	37	43	31	179	46	88	10	195	37	40	33	27	44	53	19	2	0	8	27	1	79	22	22	0	12	5	24	3	0	20	127	94	10	6	24	73	6	0	8	27	51	49
Otu239	3	0	2	1	0	3	5	0	1	0	49	2	3	0	3	0	2	1	2	2	0	1	0	0	0	0	0	0	19	0	0	0	0	0	0	0	0	18	13	0	0	0	12	0	0	0	1	1	42
Otu173	1	0	1	11	0	4	3	0	0	15	8	5	0	29	2	25	3	14	4	4	0	6	0	0	5	3	5	5	95	1	0	0	0	0	4	0	5	41	29	4	0	0	38	0	0	0	4	7	8
Otu140	2	0	9	21	4	7	4	75	26	17	42	12	14	30	14	23	61	31	50	80	49	4	0	0	2	0	0	28	4	0	0	0	1	2	0	0	5	27	10	0	0	0	28	0	0	0	22	24	14
Otu235	1	0	65	0	0	0	0	0	0	0	0	7	0	0	0	0	1	1	0	9	14	0	0	0	0	0	0	1	44	0	0	0	0	0	0	0	0	2	55	0	0	0	3	0	0	0	0	0	0
Otu298	5	0	0	2	2	8	8	0	0	0	0	17	0	0	140	3	41	58	4	34	24	2	0	0	0	0	0	17	0	0	0	0	0	0	0	0	0	7	0	2	0	0	17	0	0	0	4	5	4
Otu257	2	0	0	737	0	16	1	0	0	0	0	0	0	7	0	0	1	0	0	0	4	2	0	0	0	1	0	12	0	0	0	0	0	0	2	0	8	10	0	1	0	3	9	0	0	0	2	0	3
Otu430	3	1	0	2	4	3	0	0	0	0	0	1	0	0	6	7	2	4	0	0	0	0	0	0	0	0	0	7	6	0	0	0	0	0	0	0	0	7	54	0	0	0	17	0	0	0	13	9	4
Otu184	3	0	0	0	3	4	11	12	1	0	0	21	0	0	28	4	105	201	1	15	28	3	0	0	32	72	2	2	0	76	29	2	5	5	42	25	6	2	0	44	27	1	0	5	0	0	1	3	8
Otu342	0	0	0	0	0	0	3	0	2	0	0	126	0	0	6	0	128	86	4	102	124	3	0	0	0	0	0	1	0	0	0	0	10	0	0	0	0	0	0	0	0	0	0	0	0	0	0	0	0
Otu6985	2	0	0	10	0	151	0	0	0	0	36	20	0	0	3	8	9	13	0	27	21	0	0	0	0	0	0	15	8	0	0	0	0	0	0	0	0	33	0	0	2	0	64	0	0	0	3	15	53
Otu6572	0	0	5	30	1	2	25	0	3	13	4	9	0	0	0	31	4	4	6	0	0	8	0	0	3	6	0	30	0	3	7	14	19	4	4	3	10	6	0	0	19	19	6	7	0	0	0	9	6
Otu5445	2	0	151	8	0	4	3	7	1	0	21	1	28	1	0	0	0	0	26	0	0	3	0	0	0	0	3	1	0	0	0	0	0	0	0	0	0	3	0	0	0	0	0	1	0	0	0	2	3
Otu105	0	3	0	0	0	0	0	0	0	0	0	0	0	0	0	0	0	0	0	0	0	0	0	0	3	0	0	0	11	0	0	0	0	0	0	0	0	3	20	0	0	0	0	0	0	1	0	0	0
Otu57	0	1	0	0	0	265	11	0	0	0	64	4	0	0	0	101	7	5	0	5	19	11	0	0	0	0	0	100	42	0	0	16	0	0	0	0	2	61	28	0	0	0	177	0	0	0	96	138	405
Otu42	0	5	0	0	0	126	16	0	0	0	30	5	0	0	0	75	12	1	0	30	5	8	0	0	0	3	0	114	119	0	0	0	0	0	1	0	0	109	35	0	0	0	76	0	0	1	78	127	299
Otu16	0	3	226	15	0	523	315	0	235	0	144	78	1	82	0	635	93	68	60	79	18	352	0	3	119	199	130	728	112	184	13	2002	93	121	283	514	128	359	71	20	23	860	178	197	0	4	1749	954	779
Otu141	0	5	0	0	0	0	0	0	0	0	0	0	0	0	0	0	0	0	0	0	0	0	0	534	0	0	0	0	0	0	0	0	0	0	0	0	0	0	0	0	0	0	0	0	0	1054	0	0	0
Otu318	0	6	5	2	0	12	12	2	0	0	0	0	2	43	7	5	0	1	0	0	0	3	0	0	0	5	0	5	37	1	11	0	0	0	4	0	1	21	9	0	4	0	37	0	0	2	0	21	8
Otu168	0	2	0	1	0	0	1	0	1	0	0	0	0	0	0	59	6	8	1	2	0	0	0	2	0	0	0	10	33	0	0	25	44	2	0	0	1	5	27	0	0	8	6	4	11	16	1	0	0
Otu245	0	1	6	8	14	38	20	27	0	0	19	5	0	7	27	2	4	2	2	2	19	14	0	0	0	0	0	69	0	0	0	0	0	0	0	0	0	55	0	0	0	0	174	0	0	0	0	6	12
Otu437	0	1	14	20	12	0	0	45	0	0	0	7	0	28	12	0	0	0	45	0	16	0	0	0	0	0	0	8	20	0	0	0	0	0	0	0	1	7	0	0	0	0	11	0	0	0	0	0	0
Otu24	0	0	0	12	3	26	4	1	0	0	52	32	2	0	14	42	51	44	0	8	7	7	0	0	0	5	0	21	13	0	0	0	0	0	0	0	1	254	1605	0	0	0	118	0	1	0	62	56	38
Otu1	0	0	5	18	11011	30	22	2	6	4766	18	831	9	0	6264	78	1653	1235	5	554	3617	25	1	0	0	2	0	16	0	0	0	0	0	0	0	0	6	8	0	0	0	0	9	0	0	0	6	7	10
Otu517	0	0	14	0	145	0	2	69	8	0	25	0	83	91	21	0	0	2	80	96	0	4	0	0	0	0	0	0	0	0	0	0	0	0	0	0	0	0	0	0	0	0	0	0	0	0	0	0	0
Otu258	0	0	0	1	47	0	31	0	0	2	0	16	0	0	3	25	23	44	21	76	160	29	0	0	0	0	1	0	0	0	71	29	6	6	0	41	0	16	0	0	0	0	4	8	0	0	0	0	0
Otu8	0	0	38	161	1423	49	6	60	31	4964	142	140	81	286	793	135	723	623	51	239	998	15	1	0	18	64	301	81	237	87	12	130	37	20	38	8	129	89	225	104	42	12	68	15	1	0	35	44	54
Otu516	0	0	0	2	18	2	2	0	1	0	3	8	0	0	11	4	8	9	0	1	19	1	0	0	0	0	3	5	5	0	10	0	3	0	1	2	3	10	63	0	0	1	15	0	4	0	4	6	2
Otu110	0	0	0	1	27	5	6	0	6	85	0	6	0	2	67	30	8	16	24	6	62	1	0	0	4	1	0	3	0	12	1	38	9	6	2	4	0	0	0	7	5	46	2	30	0	0	0	0	0
Otu85	0	0	0	1	52	185	3	0	0	25	69	6	0	0	9	31	13	17	0	10	228	29	0	0	0	0	0	97	4	0	0	0	0	0	0	0	0	35	29	0	0	0	38	0	0	0	50	173	84
Otu91	0	0	0	0	442	0	0	0	0	29	0	35	0	0	70	0	143	143	0	103	600	0	0	0	0	0	0	0	0	0	0	0	0	0	0	0	0	0	0	0	0	0	0	0	0	0	0	0	0
Otu1332	0	0	0	8	40	4	0	39	2	0	1	3	0	2	31	0	27	15	13	120	3	3	0	0	0	2	0	4	3	0	0	0	0	0	0	0	4	1	2	0	0	0	4	0	0	0	8	10	14
Otu2849	0	0	21	18	66	96	40	83	8	13	176	39	41	8	15	92	11	13	28	8	17	27	0	0	6	15	7	30	3	11	2	3	9	28	7	1	4	30	0	1	8	2	48	5	0	0	24	183	41
Otu61	0	0	0	1	120	9	33	0	27	53	0	142	8	51	67	34	177	133	47	86	510	39	0	0	101	129	1	48	0	170	79	39	69	25	67	21	0	13	0	245	142	56	21	20	0	0	0	23	28
Otu18	0	0	5	833	116	237	243	162	154	17	93	249	58	278	96	432	191	225	225	153	418	222	0	1	66	125	179	1806	21	114	23	27	314	284	30	70	459	756	65	149	166	183	854	210	94	0	202	152	161
Otu480	0	0	0	13	3	2	6	0	5	60	20	10	0	0	32	0	24	4	0	1	31	2	0	0	0	0	0	12	0	0	4	0	0	0	0	0	2	20	17	0	0	0	20	0	0	0	0	0	3
Otu256	0	0	19	2	2	12	2	164	59	0	149	0	548	185	0	6	0	0	170	3	0	0	0	0	0	0	0	0	0	0	0	0	0	0	0	0	0	0	0	0	0	0	0	0	0	0	0	0	0
Otu166	0	0	0	0	15	0	19	0	2	8	0	12	0	4	7	2	76	87	14	1	13	18	0	0	2	6	1	40	0	2	12	80	16	11	15	1	9	33	0	6	8	24	16	30	0	0	0	0	0
Otu50	0	0	0	1	3	1	9	631	133	0	0	6	0	0	5	6	8	3	23	36	0	5	0	0	3561	719	27	4	0	2134	30	26	47	8	864	15	4	74	0	428	123	2	0	3	0	0	0	0	0
Otu309	0	0	4	0	5	0	0	0	0	0	0	0	0	0	0	0	3	0	0	3	0	0	0	0	0	0	0	0	0	0	0	0	0	0	0	0	0	0	0	0	0	0	0	0	0	0	0	0	0
Otu186	0	0	0	0	11	0	0	15	248	0	0	0	28	0	17	0	0	0	8	2	0	0	0	0	0	0	0	0	0	0	0	0	0	0	0	0	0	0	0	0	0	0	0	0	0	0	0	0	0
Otu104	0	0	146	26	2	3	0	10	29	0	57	10	32	87	73	0	15	13	58	49	4	7	0	0	0	2	0	1	0	0	0	0	0	1	0	2	8	0	0	0	0	0	0	0	0	0	7	0	0
Otu15	0	0	2	305	275	118	5	6	6	556	214	40	11	26	523	106	55	64	22	106	429	5	0	0	5	0	0	57	142	2	0	1	5	2	2	0	100	12	24	2	15	3	12	1	0	0	244	241	248
Otu59	0	0	1	15	5	5	8	4	0	67	41	3	0	10	53	2	29	7	2	28	52	0	0	0	0	2	0	3	13	0	1	0	3	0	0	2	0	92	410	0	0	0	151	1	0	0	12	12	2
Otu120	0	0	0	9	81	11	11	0	10	78	51	12	18	14	60	56	21	11	3	25	41	4	0	0	0	12	23	40	8	12	25	14	34	28	1	11	8	17	14	8	2	4	11	10	0	0	15	19	29
Otu4002	0	0	0	18	28	45	14	0	0	7	0	7	0	0	24	37	1	1	0	2	4	2	0	0	0	0	0	82	29	0	0	0	0	0	0	0	51	20	0	0	0	0	32	0	0	0	70	191	339
Otu216	0	0	0	4	35	1	6	3	0	26	10	1	3	0	20	2	8	13	0	2	9	3	0	0	1	0	0	3	7	0	0	0	1	0	0	0	1	1	10	0	0	0	2	0	0	0	10	9	5
Otu11	0	0	0	17	37	502	69	0	16	56	365	84	0	58	26	454	35	30	64	65	79	59	0	0	5	16	81	128	17	33	24	163	42	36	31	21	28	71	0	29	3	75	38	12	0	0	819	687	794
Otu6970	0	0	0	12	12	0	13	20	4	80	0	12	0	0	218	0	52	44	20	26	36	6	0	0	15	10	0	10	8	25	14	8	0	2	7	0	11	5	0	5	16	0	6	1	0	0	0	8	12
Otu194	0	0	8	74	13	0	3	80	3	0	105	8	8	24	3	0	25	79	11	8	15	2	0	0	0	2	0	20	12	0	1	0	0	0	0	0	17	21	19	0	0	0	22	0	0	0	8	2	2
Otu32	0	0	0	245	103	72	11	38	8	20	207	27	0	13	18	16	59	88	10	23	137	17	0	0	10	68	35	91	15	63	64	51	9	37	11	9	133	305	132	149	79	8	179	47	0	0	37	36	48
Otu17	0	0	0	14	20	294	78	0	22	35	139	28	15	155	85	751	55	41	190	74	191	97	2	0	24	26	3	355	42	18	5	63	75	79	68	1	79	409	72	15	22	100	407	62	0	0	936	277	550
Otu532	0	0	0	0	38	0	0	0	0	5	0	0	0	0	2	0	35	28	0	3	109	0	0	0	0	0	0	0	0	0	0	0	0	0	0	0	0	1	2	0	0	0	0	0	0	0	0	1	0
Otu92	0	0	34	1	7	8	2	51	25	0	25	1	57	0	27	0	12	9	9	11	2	1	0	0	0	1	7	0	0	12	0	0	0	0	2	0	0	0	0	0	0	0	0	0	0	0	0	0	0
Otu356	0	0	2	7	6	1	2	171	2	0	0	4	66	16	4	0	10	12	82	16	1	6	0	0	2	0	0	0	0	2	0	0	0	0	3	0	0	0	0	0	0	0	0	0	0	0	0	0	0
Otu4431	0	0	0	17	17	9	1	0	1	21	13	4	0	0	41	9	8	20	0	2	13	1	0	0	0	0	0	13	0	0	0	0	0	0	0	1	5	2	1	0	0	0	3	1	0	0	2	1	4
Otu4044	0	0	0	0	10	0	2	0	1	0	0	4	0	0	20	14	5	4	1	1	31	2	0	0	0	2	2	0	0	1	0	30	4	3	1	0	0	0	0	8	0	16	0	15	0	0	0	0	0
Otu58	0	0	0	7	1	34	1378	0	305	0	17	662	150	75	0	293	252	179	580	19	10	1258	0	0	4	13	26	48	0	26	287	88	69	165	5	11	7	78	4	17	20	406	27	115	0	0	0	0	0
Otu260	0	0	0	3	5	0	0	6	0	0	0	1	0	0	0	0	7	3	6	22	0	1	0	0	0	0	13	2	12	0	8	0	5	1	2	3	0	15	2	0	0	0	13	0	0	0	2	4	21
Otu339	0	0	0	2	6	9	0	0	1	0	0	2	0	0	4	0	7	16	6	11	6	1	0	0	0	3	0	5	1	0	0	7	1	3	0	0	0	2	0	0	0	21	3	1	0	0	0	12	1
Otu227	0	0	0	31	3	19	5	0	0	0	0	2	0	2	12	17	0	0	0	0	0	1	0	0	0	0	0	117	0	0	0	4	3	3	0	0	28	29	0	0	0	0	31	0	0	0	16	11	8
Otu241	0	0	3	59	15	1	1	45	24	0	48	1	46	27	2	3	7	4	37	1	6	3	0	0	0	0	0	4	0	0	0	0	0	0	0	0	1	3	0	0	0	0	0	0	0	0	0	0	0
Otu55	0	0	0	38	14	0	0	0	0	80	0	7	0	0	5	0	977	774	0	16	8	0	0	0	0	0	0	2	7	0	0	0	0	0	0	0	66	0	2	0	0	0	0	0	0	0	0	0	0
Otu283	0	0	0	0	21	0	0	0	0	2	0	1	0	0	14	0	11	4	0	9	42	0	0	0	0	0	0	0	0	0	0	0	0	0	0	0	1	0	0	0	0	0	0	0	0	0	0	0	0
Otu234	0	0	0	15	14	1	8	30	0	248	36	3	0	10	8	0	130	142	0	19	40	3	0	0	11	2	221	5	6	9	0	5	1	4	4	0	3	6	0	18	8	0	3	1	0	0	3	0	3
Otu82	0	0	28	5	26	27	9	46	2	1	3	14	78	10	12	0	11	20	16	16	22	6	0	0	0	1	0	5	89	0	0	0	0	0	0	0	0	36	139	0	0	0	25	0	0	0	18	33	6
Otu98	0	0	13	20	9	59	25	0	101	26	86	38	8	63	55	194	36	33	59	34	49	41	150	0	18	39	19	108	25	27	40	36	37	114	61	4	37	73	11	22	34	43	71	19	2	0	20	38	81
Otu9	0	0	0	2	32	601	140	10	24	218	222	72	11	56	22	536	52	32	68	44	190	145	0	0	19	13	63	188	286	52	0	32	39	91	66	8	5	22	54	19	10	225	6	6	0	0	143	283	456
Otu328	0	0	0	7	9	31	3	6	20	0	7	0	0	0	0	19	0	0	6	3	8	0	0	0	0	0	0	0	7	0	0	0	0	0	0	0	1	7	43	0	0	0	3	0	0	0	0	6	8
Otu97	0	0	1	13	23	10	23	7	13	0	30	30	4	6	6	16	14	28	13	15	26	12	0	0	37	43	11	37	52	56	13	0	19	12	32	3	4	56	54	31	53	0	64	3	0	0	14	37	30
Otu128	0	0	16	204	5	4	15	120	10	3	151	28	67	16	3	0	29	59	69	21	36	10	0	0	0	0	4	4	0	0	0	0	0	1	0	0	1	0	0	0	0	0	2	0	0	0	0	0	0
Otu131	0	0	0	0	9	17	3	0	1	0	27	0	0	15	1	1	5	1	1	18	18	5	0	0	0	3	0	10	29	0	0	0	0	1	0	2	0	47	94	0	0	0	53	0	0	0	58	59	36
Otu299	0	0	10	2	11	0	0	2	2	0	0	7	8	34	14	9	2	12	9	5	0	1	0	0	0	0	0	0	0	0	0	0	0	0	0	0	0	0	0	0	0	6	0	0	0	0	0	0	0
Otu311	0	0	0	1	1	0	7	0	2	0	0	10	0	0	42	0	112	99	0	33	49	0	0	0	0	0	0	0	0	0	0	0	0	0	0	0	0	0	9	0	0	0	0	0	0	0	0	0	0
Otu223	0	0	77	0	8	2	0	21	7	0	0	6	20	21	27	0	5	8	4	30	14	2	0	0	0	0	0	0	0	2	0	0	0	0	0	0	0	0	0	0	0	0	0	0	0	0	0	0	0
Otu145	0	0	4	0	41	0	0	25	7	95	32	14	76	2	414	0	20	19	0	83	28	1	0	0	8	9	0	0	0	6	0	0	0	0	60	0	0	0	0	0	2	0	0	0	0	0	0	0	0
Otu153	0	0	10	133	21	1	20	163	66	0	153	13	62	110	12	5	1	9	68	2	22	20	0	0	4	20	0	10	0	10	5	20	0	12	3	0	1	4	0	8	5	0	14	1	0	0	0	0	0
Otu149	0	0	2	0	11	1	5	3	13	5	0	180	0	19	200	1	244	211	0	1089	492	17	0	0	3	3	0	0	5	0	0	0	0	1	0	0	0	0	0	6	15	0	1	0	0	0	0	0	0
Otu174	0	0	657	1	9	3	1	19	49	0	4	4	41	66	5	11	1	6	83	4	8	0	0	0	0	0	0	0	0	0	0	0	0	0	0	0	0	0	0	0	0	0	0	0	0	0	0	0	0
Otu150	0	0	9	28	0	21	39	306	371	0	134	30	219	373	0	15	10	8	180	0	1	28	0	0	63	27	42	0	0	116	383	2	2	1	76	7	1	1	0	58	64	0	0	4	0	0	0	0	0
Otu251	0	0	33	0	1	4	0	0	0	0	0	1	0	0	50	0	2	2	10	20	0	0	0	0	27	129	2	0	18	31	0	0	0	0	92	0	0	0	3	3	14	3	0	0	0	0	0	0	0
Otu10	0	0	2	47	3	58	1287	5	81	0	17	1434	108	451	0	236	77	269	108	3	5	1238	0	0	272	438	852	800	0	159	125	2214	2151	1834	201	1919	540	683	0	252	51	985	1043	4221	0	0	0	0	0
Otu71	0	0	0	4	6	47	10	6	31	0	6	27	62	40	2	11	26	85	20	6	11	25	0	0	46	355	189	58	1	292	35	23	112	108	32	50	12	33	121	154	125	123	49	91	0	0	4	9	12
Otu180	0	0	0	12	8	100	0	0	2	0	61	11	22	6	7	25	15	14	0	74	8	2	0	0	81	149	297	12	3	71	57	0	20	9	13	87	2	29	4	56	96	0	58	0	0	0	1	25	43
Otu333	0	0	7	23	3	14	33	26	20	0	63	12	52	4	18	0	16	27	24	35	19	12	0	0	0	0	0	0	0	0	0	0	0	0	0	0	0	0	0	0	0	0	1	0	0	0	0	21	7
Otu320	0	0	100	0	14	0	1	15	21	0	6	1	43	1	19	0	6	6	23	6	5	3	0	0	0	0	0	0	0	0	0	0	0	0	0	0	0	0	0	0	0	0	0	0	0	0	0	0	0
Otu213	0	0	0	3	4	3	6	0	0	0	0	7	13	1	1	0	24	35	0	5	6	5	0	0	1	1	0	18	105	0	0	0	0	0	0	0	2	100	20	0	0	0	103	0	0	1	0	18	5
Otu161	0	0	0	4	2	3	0	0	0	0	9	3	0	0	3	0	19	5	0	13	18	1	0	0	54	1	37	7	58	2	8	12	4	2	82	2	1	1	27	0	8	0	2	3	0	0	2	2	3
Otu563	0	0	0	0	7	0	0	0	0	7	0	0	0	0	4	0	8	3	0	1	0	0	0	0	0	0	0	0	0	0	0	0	0	0	0	0	0	0	0	0	0	0	0	0	0	0	0	0	0
Otu275	0	0	205	1	7	4	1	69	6	0	5	0	80	94	44	0	4	0	48	4	5	0	0	0	0	0	0	0	0	0	0	0	0	0	0	0	0	0	0	0	0	0	0	0	0	0	0	0	0
Otu438	0	0	0	1	1	7	0	16	23	31	27	1	0	8	2	17	14	9	9	0	5	1	0	0	4	1	0	9	0	2	2	0	19	4	4	8	2	15	8	4	3	3	8	2	0	0	0	5	8
Otu205	0	0	0	0	10	19	0	0	0	0	0	4	0	0	15	0	5	4	2	7	8	0	0	0	6	4	0	3	0	15	1	1	0	0	277	0	0	0	0	5	0	0	2	0	0	0	6	9	16
Otu501	0	0	2	3	1	3	2	15	4	0	0	3	17	11	0	5	19	12	18	8	0	0	0	0	8	1	0	0	13	2	1	0	3	4	0	0	0	0	8	0	1	0	2	0	0	0	0	7	1
Otu248	0	0	6	8	2	8	1	10	5	15	4	6	4	4	18	20	7	12	10	4	16	3	0	0	6	13	5	10	5	7	2	0	0	1	5	1	0	8	4	2	1	1	0	0	0	0	4	11	14
Otu4	0	0	0	0	7	3578	156	0	19	0	1880	92	0	125	0	3062	58	50	85	0	423	110	0	0	6	50	0	491	4	0	63	656	219	40	0	5	14	172	0	0	0	378	175	34	0	0	5197	3004	4017
Otu165	0	0	59	26	3	7	33	52	28	0	30	54	46	13	134	7	156	138	64	151	73	12	0	1	0	0	0	32	0	0	0	0	0	1	0	0	7	55	0	0	0	0	36	0	4	7	1	5	19
Otu367	0	0	0	0	3	8	4	50	0	0	0	0	0	0	0	0	1	0	0	3	0	0	0	0	0	0	1	1	0	3	0	0	0	0	0	0	0	15	0	0	0	0	0	0	0	0	36	19	2
Otu207	0	0	4	12	4	1	28	466	73	0	14	9	34	86	0	3	0	0	28	7	0	24	0	0	0	0	0	0	0	0	0	0	0	0	0	0	0	0	0	0	0	0	0	0	0	0	0	0	0
Otu77	0	0	15	1	2	0	0	5	0	0	0	2	149	0	0	0	0	4	0	0	0	0	0	0	0	0	0	0	0	0	0	0	0	0	0	0	0	0	0	0	0	0	0	0	0	0	0	0	0
Otu348	0	0	2	0	6	4	1	0	0	0	0	4	2	0	0	3	10	31	5	2	1	4	0	0	0	1	0	3	43	0	0	0	0	0	0	0	0	36	17	0	0	0	75	0	0	0	0	25	0
Otu99	0	0	0	8	5	12	8	0	21	4	53	21	0	57	0	72	8	1	35	0	0	9	0	0	119	22	13	23	46	88	6	8	43	19	9	117	19	33	37	11	12	4	30	76	0	0	3	138	37
Otu210	0	0	303	1	2	56	1	356	115	0	73	0	390	186	0	3	0	0	152	12	5	1	0	0	0	0	0	0	0	0	0	0	0	0	0	0	0	0	0	0	0	0	0	0	0	0	0	0	0
Otu498	0	0	0	0	5	1	0	0	5	0	0	0	0	0	25	0	15	10	6	18	14	1	0	0	0	0	0	1	0	0	1	0	0	0	0	4	0	1	31	6	6	0	2	0	0	0	4	7	6
Otu63	0	0	0	0	0	0	5	6	5	0	0	27	0	75	0	23	8	11	41	1	0	8	0	0	16	16	0	108	0	23	0	1196	156	986	26	0	85	28	0	20	6	164	76	349	0	0	0	0	0
Otu170	0	0	31	7	6	16	12	482	47	0	135	2	308	249	1	15	3	8	130	3	1	1	0	0	3	1	0	0	0	0	0	0	1	0	7	0	0	0	0	0	5	0	0	1	0	0	0	0	0
Otu261	0	0	0	2	7	4	0	16	0	67	12	0	0	0	0	0	0	0	0	0	0	0	0	0	0	0	0	0	0	0	6	2	0	0	0	0	0	0	0	0	0	0	2	0	0	0	0	0	0
Otu118	0	0	176	14	2	1	1	136	36	0	199	1	135	36	34	19	14	7	279	53	41	7	0	0	0	0	0	0	0	0	0	0	0	0	0	0	0	0	0	0	0	0	0	0	0	0	0	0	0
Otu137	0	0	0	17	1	0	0	3	4	25	0	0	0	18	3	0	6	0	78	11	0	0	0	0	0	0	5	0	0	0	0	0	0	0	0	0	0	3	4	0	0	0	7	0	0	0	0	6	3
Otu290	0	0	11	164	17	1	6	84	34	0	68	2	41	67	0	4	0	5	40	9	1	3	0	0	7	0	0	1	0	4	0	0	0	0	0	0	0	1	0	5	0	0	0	0	0	0	0	0	0
Otu29	0	0	0	0	1	0	21	0	9	0	0	9	0	0	0	9	3	7	0	0	0	14	0	0	1110	1231	18	6	0	800	131	1	3	14	894	98	11	12	0	2217	797	1	0	8	0	0	0	0	0
Otu187	0	0	0	15	4	23	2	0	1	0	42	16	11	9	16	21	26	16	4	44	18	2	0	0	0	0	3	30	48	0	0	0	2	2	0	0	4	33	17	0	0	0	36	0	0	2	0	4	20
Otu14	0	0	17	21	0	151	213	0	213	0	0	146	6	603	0	364	189	130	846	25	0	195	0	0	40	27	50	562	0	45	14	302	3393	565	10	23	139	394	0	153	25	3075	829	2061	0	0	0	0	0
Otu331	0	0	0	12	0	0	7	0	8	0	0	43	0	1	0	13	9	3	13	0	0	23	0	0	25	13	2	78	0	29	0	2	1	14	13	5	27	55	0	36	23	0	35	4	0	0	0	0	0
Otu62	0	0	245	8	3	6	6	608	141	0	108	1	1059	727	5	19	4	2	372	27	26	6	0	0	0	0	0	0	0	0	0	0	0	0	0	0	0	0	0	0	0	0	0	0	0	0	0	0	0
Otu359	0	0	28	9	2	1	1	82	33	0	24	1	126	68	0	3	1	0	71	9	1	3	0	0	1	0	0	0	5	0	0	0	0	1	0	0	1	3	19	0	0	7	0	0	0	0	0	0	1
Otu254	0	0	405	5	0	1	3	41	77	0	0	0	123	33	7	0	0	0	80	4	4	2	0	0	0	0	0	0	10	0	0	0	0	0	0	0	0	0	0	0	0	0	0	0	0	0	0	0	0
Otu269	0	0	106	1	0	17	1	97	131	0	31	3	208	123	0	20	0	0	101	0	1	10	0	0	0	0	0	0	0	0	0	0	0	0	0	0	0	0	0	0	0	0	0	0	0	0	0	0	0
Otu409	0	0	0	4	1	9	2	7	8	3	35	1	5	5	14	2	0	0	1	11	6	0	0	0	8	5	1	2	7	8	0	0	0	0	0	2	3	3	61	2	5	1	4	0	0	0	12	5	9
Otu284	0	0	11	5	7	0	0	5	1	22	0	6	14	0	42	0	4	5	116	3	0	1	0	1	0	0	0	0	0	0	0	0	2	0	0	0	1	0	0	0	0	18	2	0	1	0	0	7	0
Otu297	0	0	0	4	0	21	10	0	3	16	0	2	0	4	7	78	11	20	6	4	8	3	0	0	0	1	0	16	62	0	8	1	5	7	0	0	4	19	10	3	0	2	36	5	0	0	6	11	0
Otu164	0	0	0	0	1	0	11	0	34	0	0	1050	7	8	0	5	22	15	22	26	0	25	0	0	0	13	33	1	0	0	12	0	2	7	4	11	9	0	0	5	0	0	1	0	0	0	0	0	0
Otu192	0	0	13	1	3	0	0	417	28	0	4	0	4	1	6	3	1	0	39	7	8	0	0	0	0	0	0	0	0	0	1	0	2	0	0	0	0	0	0	0	0	0	0	0	0	0	0	0	0
Otu249	0	0	0	132	5	4	0	27	0	0	0	6	0	11	0	0	111	273	0	0	0	2	0	0	1	0	0	22	8	0	0	0	0	1	0	0	17	8	6	0	0	0	17	0	0	0	1	2	3
Otu306	0	0	0	0	0	0	1	0	0	90	0	0	0	0	3	0	55	9	0	8	0	0	0	0	0	0	0	0	0	0	0	0	0	0	0	0	0	1	0	0	0	0	1	0	0	0	1	6	0
Otu238	0	0	0	28	0	0	1	4	0	0	0	2	2	23	0	0	7	6	7	7	0	7	0	0	0	2	1	11	56	1	0	0	0	1	13	0	0	15	25	0	39	5	14	1	0	0	4	2	5
Otu564	0	0	22	0	2	0	0	0	0	1	87	1	0	0	0	0	2	0	0	5	0	0	0	0	0	0	0	0	0	0	0	0	0	0	0	0	0	0	0	0	0	0	0	0	0	0	0	0	0
Otu265	0	0	0	0	0	115	11	0	0	0	123	1	0	0	0	4	3	3	0	5	20	3	0	0	1	0	0	13	3	4	0	0	1	0	0	0	0	7	0	0	0	0	1	0	0	0	29	97	55
Otu22	0	0	0	0	7	255	7	0	0	0	128	5	0	0	0	81	2	1	0	0	0	7	0	0	0	0	0	77	2	0	1	0	0	0	1	0	0	0	14	28	2	0	0	3	0	0	1003	277	495
Otu68	0	0	0	3	7	6	10	0	38	0	0	4	2	52	0	33	13	20	115	12	0	15	0	0	1	0	53	72	0	0	7	604	80	76	0	12	54	24	0	0	0	459	8	1089	0	0	0	0	0
Otu171	0	0	2	3	5	9	1	1	0	0	2	7	34	65	10	14	6	8	39	19	1	0	0	0	0	2	0	0	405	0	0	0	0	2	0	0	0	23	51	1	0	0	28	0	0	0	1	10	3
Otu36	0	0	8909	15	3	0	3	6	6938	0	0	0	61	109	0	9	0	0	5	3	0	0	0	0	0	0	0	0	0	0	0	0	0	0	0	0	0	0	0	0	0	0	0	1	0	0	0	0	0
Otu243	0	0	0	2	1	19	4	0	3	0	12	4	0	4	2	11	30	20	2	94	42	2	0	0	0	3	0	8	10	2	5	0	1	4	0	0	0	2	39	4	3	13	4	0	0	0	3	14	9
Otu183	0	0	23	0	2	9	8	26	3	2	4	4	27	26	97	44	5	2	6	124	0	2	0	0	0	0	0	1	0	0	0	0	0	0	0	0	0	1	0	0	0	0	0	0	0	0	1	8	2
Otu79	0	0	4	12	5	4	2	17	0	0	0	4	45	146	1	0	3	4	6	6	3	1	0	0	1	0	0	3	86	0	0	0	0	0	0	0	5	55	16	0	0	0	125	0	0	0	0	23	1
Otu489	0	0	0	15	1	4	2	12	31	0	17	23	0	17	3	9	277	393	0	7	6	3	0	0	7	0	0	4	213	2	2	0	0	2	0	1	6	3	26	0	0	11	7	1	0	0	0	0	0
Otu54	0	0	0	0	5	0	0	0	0	0	0	7	0	0	11	0	147	86	0	9	76	1	0	0	38	355	0	0	0	199	0	0	0	0	69	0	0	0	0	161	225	0	0	0	0	0	0	0	0
Otu96	0	0	0	2	1	15	0	8	0	0	37	0	0	0	9	0	21	15	0	7	0	0	0	0	0	1	0	19	42	0	0	0	0	0	0	0	0	20	42	0	0	0	35	0	0	0	25	18	84
Otu158	0	0	75	3	2	22	7	347	107	0	418	0	710	204	0	10	0	0	237	1	3	6	0	0	0	0	0	0	0	0	0	0	0	0	0	0	0	0	0	0	0	0	0	0	0	0	0	0	0
Otu46	0	0	0	0	0	1	2	0	2	0	0	1	4	60	0	0	3	29	2	0	0	3	0	0	0	0	0	34	0	1	2	1561	23	2713	0	7	26	12	0	0	0	46	17	105	0	0	0	0	0
Otu151	0	0	0	0	1	6	3	0	41	0	0	2	0	23	0	4	5	1	76	2	0	2	0	0	103	53	0	12	0	15	67	272	139	19	19	3	6	7	0	84	20	75	7	34	0	0	2	0	0
Otu144	0	0	0	6	2	15	2	0	8	14	0	13	0	0	75	5	15	7	0	29	130	1	0	0	25	16	12	1	0	38	0	0	0	2	25	1	4	0	0	28	12	0	4	0	0	0	0	1	6
Otu351	0	0	0	2	1	0	0	18	0	0	22	1	0	0	0	0	1	0	2	3	0	1	0	0	1	0	0	0	0	0	0	1	0	0	0	0	0	0	0	3	0	4	0	0	0	0	0	0	0
Otu65	0	0	0	0	0	3	0	0	5	0	0	0	6	1	0	13	0	5	0	1	0	5	0	0	1	5	3597	8	0	5	1	0	42	9	1	67	5	2	0	1	1	3	4	37	0	0	0	0	0
Otu313	0	0	5	15	0	0	4	10	0	0	0	5	32	1	17	0	5	2	0	5	3	5	0	0	0	0	0	0	0	0	0	0	0	0	0	0	0	0	0	0	0	0	0	0	0	0	0	0	0
Otu189	0	0	0	1	1	19	13	0	8	0	0	2	0	34	0	9	14	11	27	0	0	16	0	0	11	5	2	81	0	41	9	147	14	19	29	1	17	30	0	3	30	62	22	81	0	0	22	16	8
Otu28	0	0	2	1	1	11	3	12	13	82	16	2	14	28	19	0	9	9	5	28	3	4	0	0	0	0	0	0	0	0	0	0	0	0	0	0	0	0	0	0	0	0	0	0	0	0	0	0	0
Otu101	0	0	0	1	0	10	0	0	4	0	0	1	1	35	2	24	3	7	10	2	0	0	476	0	14	1	5	1	0	28	83	1	8	15	21	48	2	22	162	12	13	13	13	16	343	0	0	0	2
Otu329	0	0	0	0	1	35	6	0	13	0	0	107	3	13	0	6	1	6	2	3	0	5	0	0	0	0	0	41	0	0	0	60	53	28	0	0	10	19	0	0	0	31	15	55	0	0	0	2	3
Otu479	0	0	72	22	2	0	0	48	84	0	17	1	180	99	19	0	7	0	91	28	14	0	0	0	0	0	0	0	0	0	0	0	0	0	0	0	0	0	0	0	0	0	0	0	0	0	0	0	0
Otu13	0	0	0	0	1	0	8	8	2	0	0	16	0	12	0	22	30	81	1	0	0	15	0	0	595	1698	1120	24	0	3546	2381	52	73	135	909	1440	54	51	0	1454	1033	47	40	39	0	0	0	0	0
Otu281	0	0	1	3	0	4	5	0	1	1	0	0	2	6	0	0	1	1	1	0	0	2	0	0	0	0	1	20	101	0	0	0	0	0	0	0	0	27	0	0	0	0	20	0	0	0	26	10	0
Otu264	0	0	0	71	0	46	2	3	2	0	0	1	267	2	1	9	7	20	16	4	0	2	0	0	3	0	0	14	0	0	0	0	0	1	0	0	26	12	0	0	0	0	18	0	3	0	3	12	8
Otu193	0	0	0	0	0	36	1	0	0	0	54	1	0	0	0	11	2	7	0	4	15	3	0	0	0	0	0	35	0	0	0	0	0	0	0	0	0	7	2	0	0	0	1	0	0	0	28	89	44
Otu327	0	0	22	59	2	17	7	24	19	24	7	0	0	29	7	2	5	1	9	0	23	0	0	0	0	0	0	17	1	0	0	0	0	0	0	0	18	6	0	0	0	0	4	0	0	0	15	6	14
Otu3327	0	0	0	1669	1	93	12	0	0	0	130	0	0	0	0	29	0	0	0	0	0	7	0	0	0	0	0	216	0	0	0	0	0	0	0	0	8819	30	0	0	0	0	55	0	0	0	169	186	216
Otu70	0	0	192	33	1	21	14	1964	469	0	101	0	2138	313	2	9	0	0	1059	4	8	5	0	0	1	1	0	0	0	0	0	0	0	0	0	1	0	0	0	0	0	0	0	0	0	0	0	0	0
Otu60	0	0	0	0	1	14	0	0	9	0	0	2	20	20	0	2	5	2	6	1	8	3	0	0	0	0	0	26	13	0	0	372	395	72	0	0	11	27	0	0	0	953	17	485	0	0	32	131	29
Otu343	0	0	8	3	0	0	0	0	9	0	0	2	0	0	0	0	3	1	0	0	8	1	0	0	0	0	0	0	0	0	0	0	0	0	0	0	0	0	0	0	0	0	0	0	0	0	0	0	0
Otu169	0	0	346	1	1	0	0	152	31	0	15	1	453	220	17	0	0	0	126	51	74	2	0	0	0	0	0	0	0	0	0	0	0	0	0	0	0	0	0	0	0	0	0	0	0	0	0	0	0
Otu317	0	0	0	0	1	1	13	0	4	0	0	1	0	15	0	4	7	4	8	0	0	15	0	0	2	3	0	30	0	0	1	19	43	8	0	1	6	18	0	7	2	66	9	130	0	0	0	0	0
Otu136	0	0	0	7	0	7	35	0	4	0	48	41	0	11	2	13	4	6	5	7	3	27	0	0	53	32	43	27	72	34	19	5	9	21	14	3	9	96	56	25	18	0	73	1	0	0	7	25	37
Otu390	0	0	43	1	1	0	0	23	6	0	4	0	0	8	3	32	0	0	25	12	3	0	0	0	0	0	0	0	0	0	0	0	0	0	0	0	0	0	0	0	0	1	0	0	0	0	0	0	0
Otu162	0	0	13	0	0	34	85	7	131	0	0	1609	14	87	0	139	40	42	54	6	0	78	0	0	0	0	0	0	0	0	0	0	0	157	0	0	0	0	0	0	0	0	2	0	0	0	0	0	0
Otu41	0	0	0	5	0	336	1996	0	24	0	35	84	21	17	0	89	56	115	151	1	2	2152	0	0	18	103	73	91	0	145	22	190	1359	528	90	75	44	12	0	132	53	95	28	59	0	0	0	0	0
Otu344	0	0	0	0	0	44	1	0	0	0	81	0	0	0	0	7	5	0	0	3	12	0	0	0	4	1	0	10	0	1	0	2	0	0	0	0	0	4	0	0	0	2	5	0	0	0	14	48	27
Otu231	0	0	0	1	0	54	7	0	9	0	4	4	0	185	0	18	3	0	9	0	10	8	0	0	1	1	5	22	0	0	2	4	7	8	0	1	2	16	0	0	0	17	12	8	0	0	14	37	34
Otu37	0	0	8	1	0	138	106	0	220	0	0	77	4	111	0	58	27	14	463	6	10	122	0	0	5	0	73	68	0	3	12	320	488	285	0	0	11	56	0	41	5	2348	130	996	0	0	0	0	0
Otu240	0	0	0	21	0	34	5	0	0	0	10	3	0	4	0	27	0	0	1	3	7	5	0	0	0	1	0	15	0	0	0	0	0	1	0	0	3	8	0	0	2	10	3	2	0	0	35	64	26
Otu336	0	0	0	0	0	129	3	0	4	0	602	0	0	0	0	0	1	1	26	0	0	3	0	0	0	0	0	2	0	0	0	0	0	5	6	0	0	0	0	0	0	0	0	0	0	0	0	0	0
Otu295	0	0	0	0	0	78	0	0	3	0	55	2	0	31	1	6	2	4	0	3	10	1	0	0	2	1	1	5	0	0	33	0	0	0	1	0	0	6	0	1	5	0	2	0	0	0	9	36	29
Otu449	0	0	10	0	0	19	2	55	15	0	3	1	252	81	0	18	0	0	82	0	2	1	0	0	0	0	0	0	0	0	0	0	0	0	0	0	0	0	0	0	0	0	0	0	0	0	0	0	0
Otu209	0	0	0	1	0	12	0	0	5	0	0	0	0	8	0	0	1	2	11	0	0	2	0	0	121	56	32	5	0	89	10	98	6	2	183	13	5	5	0	496	141	3	2	4	0	0	0	0	0
Otu47	0	0	0	0	0	214	19	0	4	0	157	3	145	53	0	29	3	10	24	0	28	14	0	0	0	12	0	55	150	0	0	141	27	14	0	0	2	296	89	0	0	56	191	1	0	0	40	152	167
Otu160	0	0	0	13	0	172	6	7	12	0	30	4	0	8	7	36	24	16	10	105	115	4	0	0	5	8	0	26	30	0	17	0	0	0	2	0	0	33	95	3	0	0	27	0	0	0	13	148	68
Otu48	0	0	0	1	0	239	264	0	128	0	281	45	83	37	0	183	86	28	26	0	21	224	0	0	26	10	9	119	0	10	53	38	227	132	4	23	2	36	0	17	14	36	52	10	0	0	473	320	384
Otu100	0	0	0	1	0	216	9	0	16	0	27	14	9	26	0	113	8	22	16	2	7	7	0	0	18	24	142	71	0	44	6	40	34	14	101	1	5	78	0	44	97	17	36	27	0	0	66	79	46
Otu304	0	0	0	0	0	167	9	0	0	0	9	0	0	0	0	7	0	0	0	0	1	10	0	0	0	0	0	10	4	0	0	0	0	0	0	0	0	15	0	0	0	0	5	0	0	0	0	81	7
Otu401	0	0	1	3	0	10	3	36	17	0	9	2	34	27	4	20	13	12	25	59	11	0	0	0	13	9	0	1	34	2	6	0	1	2	3	1	0	7	80	20	38	0	6	0	0	0	0	4	8
Otu4505	0	0	18	0	0	47	86	0	34	0	0	40	40	8	3	65	4	3	67	0	0	77	0	0	0	1	0	15	0	0	2	44	51	57	0	0	9	3	0	0	0	22	8	46	0	0	1	4	19
Otu211	0	0	0	0	0	37	64	0	7	0	0	49	27	42	0	10	23	10	30	2	0	59	0	0	0	0	2	17	0	2	0	43	139	32	0	5	2	33	0	0	0	84	34	87	0	0	0	0	0
Otu285	0	0	0	40	0	42	14	0	0	0	75	6	0	0	0	8	1	1	0	0	4	12	0	0	0	3	0	28	0	0	0	0	0	0	0	0	11	36	0	0	0	0	20	0	0	0	11	26	25
Otu142	0	0	0	0	0	57	0	0	0	0	0	0	0	0	0	36	0	0	0	0	0	3	0	0	0	0	0	10	3	0	0	0	0	0	0	0	0	55	13	0	0	0	12	0	0	0	41	87	125
Otu163	0	0	0	6	0	147	9	0	8	0	2	3	0	18	0	17	2	0	7	0	0	3	0	0	0	1	3	23	80	1	0	1	8	342	0	0	1	74	0	0	0	24	31	15	0	0	13	24	49
Otu188	0	0	0	0	0	35	288	0	9	0	0	4	13	26	0	276	32	39	33	0	8	323	0	0	1	1	0	0	0	1	0	1	32	145	0	0	16	4	0	2	0	0	2	27	0	0	0	0	0
Otu570	0	0	0	1	0	31	0	3	0	0	0	1	0	0	0	0	0	2	0	0	0	0	0	0	4	6	1	8	31	0	0	0	2	3	0	1	0	37	7	5	0	0	46	1	0	0	0	5	1
Otu203	0	0	4	0	0	31	0	4	3	1	1	25	1	3	9	7	20	12	1	157	50	1	0	0	1	0	0	0	83	0	0	0	0	0	0	0	0	2	109	0	0	0	4	0	0	0	2	7	5
Otu35	0	0	2	28	0	114	260	0	94	0	1	225	67	311	0	430	93	59	537	1	0	203	0	0	12	13	43	276	0	32	47	736	167	281	36	7	216	249	0	21	25	892	103	503	0	0	3	0	0
Otu74	0	0	1	26	0	67	36	0	115	0	0	606	8	17	37	74	586	570	14	2269	346	55	0	0	632	82	211	19	0	1	2	0	0	80	10	0	4	249	0	53	34	1	22	11	0	0	3	2	23
Otu51	0	0	0	6	0	71	32	0	0	14	19	1113	0	0	35	19	722	550	0	266	7	9	0	0	5	0	0	26	0	0	0	3	10	5	0	0	7	12	3	0	20	12	2	2	0	0	36	28	123
Otu111	0	0	0	0	0	82	6	10	4	0	61	45	33	13	0	141	3	12	10	3	10	18	0	0	0	0	27	21	0	0	3	0	3	6	4	3	0	10	0	0	0	0	7	5	0	0	126	104	74
Otu124	0	0	86	24	0	6	4	41	493	0	0	2	663	109	0	3	2	6	174	37	0	6	0	0	0	0	0	0	473	0	0	0	0	0	0	0	0	0	5	0	0	0	0	0	0	0	0	0	0
Otu175	0	0	0	0	0	21	0	0	0	0	46	0	0	0	0	11	0	0	0	0	0	0	0	0	4	0	0	27	0	0	0	0	0	0	0	0	0	0	0	0	0	0	0	0	0	0	64	51	66
Otu276	0	0	0	1	0	34	3	0	0	0	0	2	0	0	0	5	0	0	0	0	1	2	0	0	0	0	0	29	0	0	0	0	0	0	0	0	0	0	0	0	0	0	0	0	0	0	16	20	26
Otu148	0	0	0	2	0	26	0	0	0	0	2	0	0	0	0	7	0	0	0	0	7	10	0	0	0	1	0	45	64	0	0	0	0	0	0	0	4	3	15	0	0	0	0	0	0	0	8	82	54
Otu335	0	0	0	0	0	21	0	0	0	0	29	1	0	10	12	8	1	4	1	5	1	2	0	0	4	2	0	17	5	7	0	6	0	1	4	0	0	27	4	19	17	6	18	0	0	0	0	7	7
Otu52	0	0	0	3	0	45	25	0	122	0	0	34	30	65	0	23	13	22	111	7	0	28	0	0	373	128	658	43	0	113	315	142	105	216	49	58	10	44	0	676	202	75	51	34	0	0	0	0	0
Otu56	0	0	0	2	0	59	2	0	27	20	46	4	7	0	26	80	25	23	0	42	21	7	0	0	0	0	0	40	48	0	0	0	0	0	0	0	0	25	20	4	0	0	27	0	0	0	266	164	79
Otu301	0	0	0	1	0	21	2	1	10	4	22	2	0	1	7	37	15	12	2	1	4	0	0	0	2	2	0	22	0	2	0	0	1	6	1	0	0	12	40	1	0	0	14	0	0	0	3	13	13
Otu379	0	0	0	0	0	4	4	0	3	0	0	0	15	13	0	0	0	0	5	0	0	0	0	0	0	0	0	0	45	0	0	0	0	3	0	0	0	0	0	0	0	0	0	0	0	0	0	0	0
Otu93	0	0	0	3	0	14	4	0	1	0	0	0	0	0	0	0	1	0	0	2	0	1	0	0	29	10	0	5	16	0	0	2	0	16	39	0	0	146	570	23	2	0	86	2	0	2	28	10	30
Otu250	0	0	0	0	0	30	15	0	1	0	0	2	13	35	3	14	2	0	0	0	0	12	0	0	8	9	0	24	1	2	0	22	3	17	15	0	1	15	61	14	10	1	23	1	0	0	71	16	36
Otu6641	0	0	0	11	0	50	38	0	25	0	0	24	2	21	0	23	10	2	25	3	0	29	0	0	0	0	2	4	0	0	91	1	5	245	0	1	5	1	0	0	0	27	17	8	0	0	0	0	0
Otu413	0	0	2	0	0	26	27	0	19	0	0	84	39	10	1	19	4	5	27	3	0	6	0	0	29	21	9	2	0	26	0	22	11	81	1	1	1	3	0	29	53	8	2	14	0	0	0	0	0
Otu220	0	0	0	2	0	24	5	0	2	0	0	6	3	22	0	2	0	3	0	0	0	7	0	0	0	0	0	13	71	0	0	2	0	2	0	0	0	3	34	0	0	0	6	0	0	0	19	17	7
Otu427	0	0	17	0	0	9	0	0	0	0	0	0	2	0	0	0	0	0	0	0	0	1	0	0	0	0	0	3	1	0	0	0	0	0	0	0	0	2	5	0	0	0	2	0	1	0	0	58	10
Otu274	0	0	0	0	0	22	3	0	0	0	0	1	0	0	0	7	4	0	0	4	0	0	0	0	4	2	90	7	0	0	1	0	0	3	0	0	0	12	1	0	0	5	7	0	0	0	19	14	20
Otu130	0	0	0	12	0	70	41	19	21	0	0	10	33	39	10	36	18	7	64	3	0	26	81	4	20	26	26	36	1	25	30	45	55	17	14	7	15	85	9	64	57	8	30	7	281	6	94	30	34
Otu307	0	0	0	0	0	1	0	0	3	6	0	1	0	7	0	0	9	1	16	10	0	0	0	0	3	1	0	0	230	20	0	3	2	1	0	1	0	10	0	0	0	0	6	0	0	0	12	0	1
Otu354	0	0	0	0	0	11	5	0	0	0	0	0	0	5	0	0	5	0	10	2	0	5	0	0	32	26	0	18	0	34	8	1	0	4	0	1	0	6	0	42	165	1	4	0	0	0	0	0	0
Otu218	0	0	0	0	0	30	4	0	0	0	2	2	0	0	0	9	0	0	0	0	0	3	0	0	0	0	0	6	0	0	0	0	0	0	0	0	0	0	0	0	0	0	0	0	0	0	2	31	83
Otu262	0	0	0	0	0	12	0	0	0	0	7	0	0	0	0	7	0	0	0	0	0	2	0	0	0	0	0	19	0	0	0	0	0	0	0	0	0	8	0	0	0	0	6	0	0	0	68	47	37
Otu212	0	0	0	2	0	4	8	17	4	58	9	33	16	30	16	0	136	100	17	83	73	10	0	0	16	15	13	7	0	86	101	6	2	2	28	8	6	37	43	9	32	0	33	0	0	0	24	0	1
Otu138	0	0	600	1	0	11	0	121	128	0	28	0	408	214	3	0	0	0	299	3	6	7	0	0	0	0	0	0	0	0	0	0	0	0	0	0	0	0	0	0	0	0	0	0	0	0	0	0	0
Otu95	0	0	0	0	0	2	0	0	1	0	0	1	0	2	0	3	0	0	1	0	0	0	0	0	61	167	4	3	0	139	162	0	4	3	55	69	10	3	0	985	296	10	1	2	0	0	0	0	0
Otu215	0	0	0	0	0	7	2	0	0	0	0	0	0	15	0	0	1	7	0	2	0	1	0	0	1	0	13	7	1	0	19	0	5	1	4	44	0	32	102	0	0	5	44	48	0	0	0	0	7
Otu423	0	0	10	0	0	18	4	5	56	0	0	0	39	9	6	0	0	0	11	5	0	8	0	0	0	0	0	0	0	0	0	0	0	0	0	0	0	1	0	0	0	0	0	0	0	0	20	23	8
Otu308	0	0	0	1	0	7	23	0	1	0	0	2	0	3	0	5	3	1	31	0	0	21	0	0	7	3	0	8	0	2	4	54	31	16	0	0	1	10	0	11	8	77	10	80	0	0	0	0	0
Otu364	0	0	0	0	0	27	105	0	55	0	0	8	0	10	0	16	5	2	12	0	0	149	0	0	4	0	0	7	0	0	0	0	0	41	0	0	1	6	0	0	0	17	1	23	0	0	0	0	0
Otu293	0	0	0	1	0	5	10	0	2	0	0	3	10	24	0	6	3	6	14	0	0	18	0	0	3	5	0	20	0	16	4	33	40	15	3	3	4	21	0	14	0	65	14	99	0	0	0	0	0
Otu167	0	0	0	49	0	10	0	4	3	0	0	0	0	0	4	0	3	1	0	3	4	2	0	0	0	0	0	3	4	0	0	0	0	0	0	0	2	20	10	0	0	0	21	0	0	0	1	7	7
Otu181	0	0	0	22	0	8	65	0	1	0	0	6	0	27	0	4	2	12	8	0	1	75	0	0	0	0	7	19	79	0	0	6	11	22	1	1	3	12	66	1	0	2	17	8	0	0	1	1	61
Otu237	0	0	0	0	0	25	1	0	1	0	42	3	3	12	0	4	15	9	0	20	8	0	0	0	21	89	2	9	0	17	88	0	1	0	14	17	0	6	0	144	178	0	0	0	0	0	1	3	5
Otu72	0	0	2	0	0	13	30	18	0	0	5	417	0	23	18	0	385	242	1	623	114	23	0	0	3	12	0	1	1	0	0	0	0	0	0	0	0	253	26	9	4	0	176	0	0	0	0	5	15
Otu323	0	0	0	5	0	19	4	0	13	0	0	0	19	23	0	0	18	6	5	0	20	0	0	0	1	0	0	2	0	0	0	0	0	0	1	0	0	3	0	0	0	0	1	0	0	0	0	4	0
Otu247	0	0	93	0	0	8	2	357	46	0	0	0	3	39	0	27	3	0	126	0	0	0	0	0	0	0	0	0	0	0	0	0	2	1	0	0	0	0	2	0	0	4	1	3	0	0	0	0	0
Otu191	0	0	1	2	0	25	18	4	7	0	3	9	15	26	1	44	5	6	36	1	0	16	0	0	4	7	32	21	0	18	4	25	8	29	20	8	6	59	0	2	7	59	37	19	1	0	11	30	6
Otu457	0	0	1	2	0	1	7	0	0	0	0	3	0	0	0	2	13	20	0	4	0	0	0	0	9	44	31	14	0	4	48	0	4	0	11	6	3	11	13	3	4	0	4	0	0	0	0	1	0
Otu384	0	0	0	0	0	1	20	0	0	0	0	2	2	36	0	1	8	2	13	0	0	21	0	0	0	4	1	16	0	0	1	4	53	16	1	6	4	18	0	10	4	69	1	97	0	0	0	0	0
Otu224	0	0	0	0	0	7	0	0	36	0	0	2	34	92	0	3	30	14	263	0	11	5	0	0	0	0	0	89	156	1	0	616	564	118	0	0	21	104	13	0	0	138	92	968	0	0	4	26	17
Otu259	0	0	0	0	0	27	6	0	18	0	0	53	4	0	0	36	10	3	78	6	0	11	0	0	84	40	12	10	0	91	35	24	7	16	19	7	0	9	0	114	25	367	6	25	0	0	0	0	0
Otu196	0	0	0	2	0	4	9	0	6	0	3	104	2	10	9	5	0	8	3	0	0	15	0	0	22	29	193	19	18	34	26	44	0	46	4	0	26	27	0	43	18	67	15	23	0	0	0	0	0
Otu221	0	0	0	0	0	5	0	0	9	0	0	0	0	160	0	87	3	0	30	0	0	1	0	0	14	18	18	46	0	23	5	5	80	6	128	1	5	25	0	31	4	13	33	2	0	0	0	0	0
Otu198	0	0	0	4	0	9	0	0	9	0	0	48	0	61	0	0	0	0	48	1	0	0	0	0	0	0	10	1	0	0	130	65	502	8	0	22	1	7	0	0	0	44	2	77	0	0	0	0	0
Otu6931	0	0	0	4	0	7	3	8	0	0	0	3	0	0	11	0	88	86	6	15	4	3	0	0	0	1	0	8	15	2	0	2	0	0	0	0	0	7	125	0	3	5	1	1	0	0	0	7	1
Otu280	0	0	0	0	0	6	18	0	5	0	0	17	0	0	0	40	11	2	12	2	0	17	0	0	66	25	209	2	0	0	5	0	0	20	72	1	0	1	0	10	7	2	0	2	0	0	0	0	0
Otu266	0	0	0	0	0	4	9	3	3	0	4	1	13	32	1	56	1	1	24	0	0	4	0	0	5	9	17	7	0	5	30	38	29	9	1	19	4	5	0	3	3	31	5	62	0	0	12	15	9
Otu106	0	0	15	0	0	22	10	0	7	0	139	1	0	0	0	5	21	8	0	26	13	4	0	0	0	0	0	9	5	0	0	0	0	0	0	0	0	8	2	0	0	0	3	0	0	0	116	40	41
Otu147	0	0	0	0	0	6	1	0	1	0	0	1	0	0	0	4	1	0	14	3	0	5	0	0	36	130	768	3	0	240	107	2	14	3	92	83	0	3	0	76	40	1	2	6	0	0	0	0	0
Otu388	0	0	0	0	0	5	0	0	0	0	69	0	0	0	0	6	0	0	0	2	0	0	0	0	0	1	0	1	16	0	0	0	0	0	0	0	0	9	0	0	0	0	10	0	0	0	10	49	13
Otu271	0	0	0	0	0	3	28	0	8	0	0	4	10	7	0	17	3	7	25	0	0	29	0	0	4	11	0	25	0	7	10	49	66	21	2	2	3	16	0	36	7	81	10	107	0	0	0	0	0
Otu263	0	0	294	1	0	1	0	14	58	0	7	1	53	73	3	1	5	1	59	21	0	2	0	0	0	0	0	0	1	5	0	0	0	0	0	0	0	0	0	5	0	0	0	0	0	0	0	0	0
Otu236	0	0	0	0	0	8	40	0	0	0	5	1	19	29	0	16	7	2	20	0	0	30	0	0	3	2	0	17	0	0	10	56	59	13	0	2	3	25	0	0	1	120	11	90	0	0	0	0	0
Otu66	0	0	61	19	0	5	9	1387	153	0	1	1	254	382	1	0	3	4	1121	1609	22	12	0	0	0	0	0	0	0	0	0	0	0	0	0	0	0	0	0	0	0	0	0	0	0	0	0	0	0
Otu792	0	0	59	1	0	27	2	69	55	0	18	0	373	33	0	3	0	0	111	0	0	1	0	0	0	0	0	0	0	0	0	0	0	0	0	0	0	0	0	0	0	0	0	0	0	0	0	0	0
Otu396	0	0	30	2	0	12	2	31	11	0	40	1	13	1	4	21	6	12	78	9	1	4	0	0	0	0	0	0	4	0	0	5	0	0	2	0	0	6	0	0	0	0	1	0	0	0	1	23	3
Otu102	0	0	0	1	0	3	3	0	2	0	0	2	0	55	0	9	8	23	2	0	3	3	0	0	0	0	4	508	0	0	5	80	268	72	0	34	226	81	0	0	0	79	185	85	0	0	0	0	0
Otu325	0	0	0	2	0	1	0	0	0	0	0	0	0	0	0	0	0	0	0	0	0	0	0	0	0	0	0	0	30	0	0	0	0	0	0	0	0	7	7	0	0	0	13	0	0	0	1	3	0
Otu593	0	0	18	3	0	2	0	125	13	0	52	0	193	91	0	0	0	0	77	1	1	3	0	0	0	0	0	0	0	0	0	0	0	0	0	0	0	0	0	0	0	0	0	0	0	0	0	0	0
Otu352	0	0	0	0	0	2	0	0	0	0	2	6	0	82	0	0	0	0	0	17	0	0	0	0	0	0	0	6	25	0	0	0	131	0	0	0	0	1	0	0	0	3	1	0	0	0	12	10	23
Otu255	0	0	259	0	0	3	1	82	30	0	24	1	171	36	6	12	3	4	52	13	0	0	0	0	0	0	0	0	0	0	0	0	0	0	0	0	0	0	0	0	0	0	0	0	0	0	0	0	0
Otu73	0	0	2	3	0	2	16	28	49	0	29	5	13	116	0	204	65	43	25	3	10	10	0	0	0	0	299	168	0	0	85	112	159	150	0	22	85	213	0	0	0	46	103	155	0	0	0	0	0
Otu303	0	0	3	0	0	4	0	0	0	0	36	0	0	18	0	234	2	0	0	0	0	2	0	0	0	0	0	3	65	0	0	0	0	0	0	0	0	6	0	0	0	0	7	0	4	0	0	19	45
Otu179	0	0	0	0	0	3	2	0	15	0	0	1	0	16	0	0	2	0	4	0	10	0	0	0	7	16	306	21	0	84	97	5	18	6	31	51	8	12	0	59	54	4	2	1	0	0	0	0	0
Otu347	0	0	0	0	0	2	0	0	0	0	0	0	0	0	0	0	0	0	0	0	0	0	0	0	0	0	0	0	105	0	0	0	0	0	0	0	0	0	23	0	0	0	0	0	0	0	0	2	0
Otu277	0	0	6	0	0	1	0	3	5	0	0	5	0	3	0	51	3	0	16	5	0	3	0	0	0	1	0	0	3	0	0	0	0	0	0	0	0	16	19	0	0	0	3	0	4	0	0	11	4
Otu368	0	0	0	0	0	5	29	0	1	0	0	4	9	11	0	8	2	4	25	0	0	37	0	0	4	10	0	19	0	0	0	8	76	17	2	2	3	20	0	27	4	101	15	100	0	0	0	0	0
Otu486	0	0	6	1	0	3	0	102	85	0	20	0	43	31	2	8	59	41	29	2	0	0	0	0	0	0	0	0	0	0	0	0	0	0	0	0	0	0	0	0	0	0	0	0	0	0	0	0	0
Otu121	0	0	0	0	0	2	5	0	4	0	0	0	0	7	0	0	0	0	6	0	0	5	0	0	170	63	106	0	0	115	54	0	3	0	790	44	0	16	0	80	27	0	0	1	0	0	0	0	0
Otu310	0	0	1	2	0	1	28	0	2	16	0	4	2	1	0	15	2	7	0	1	0	18	0	0	4	2	7	25	0	13	0	91	5	29	10	3	10	16	0	7	4	3	18	26	0	0	2	0	0
Otu202	0	0	0	0	0	1	1	0	0	0	0	0	0	0	0	0	0	0	0	0	0	0	0	0	0	0	0	2	0	0	0	0	0	0	0	0	0	0	0	0	0	0	0	0	0	0	2	0	0
Otu314	0	0	16	0	0	2	3	0	0	0	0	170	26	0	0	15	2	3	17	0	0	8	0	1	0	0	0	8	7	0	0	2	0	127	0	0	0	3	0	2	0	1	0	1	0	0	0	1	12
Otu322	0	0	0	1	0	2	11	0	6	0	0	2	0	4	0	0	7	7	17	0	0	43	0	0	8	7	0	18	0	0	0	3	56	10	4	3	3	18	0	32	4	107	11	86	0	0	0	0	0
Otu539	0	0	0	0	0	4	1	0	1	0	4	2	0	20	0	14	1	1	1	2	0	0	0	0	0	1	5	21	0	19	0	76	3	2	1	1	1	17	4	3	4	0	7	1	0	0	6	11	6
Otu463	0	0	0	0	0	1	0	0	1	0	0	0	2	6	0	0	0	0	15	0	0	2	0	0	0	0	0	0	0	0	0	0	0	0	0	0	0	0	0	0	0	0	0	0	0	0	0	0	0
Otu185	0	0	1	25	0	2	1	10	18	0	0	4	4	4	1	5	4	2	7	4	4	8	0	0	5	4	1	7	33	17	8	0	3	10	1	6	0	6	0	24	5	4	14	1	0	0	0	0	0
Otu506	0	0	0	31	0	4	0	0	0	1	4	0	0	0	4	1	0	0	0	1	1	0	0	0	0	0	0	8	136	0	0	0	0	1	0	0	2	1	25	0	0	0	2	0	0	0	0	4	1
Otu214	0	0	211	2	0	2	0	71	16	0	38	0	14	105	4	44	0	0	33	11	4	2	0	0	13	14	3	0	10	30	0	0	0	2	43	0	0	0	0	13	11	0	0	0	0	0	3	0	0
Otu353	0	0	0	0	0	1	76	0	0	0	0	50	13	0	18	0	94	95	1	37	67	51	0	0	0	1	0	0	0	0	20	0	1	0	0	1	2	2	0	0	0	1	0	3	0	0	0	0	2
Otu292	0	0	143	0	0	0	0	106	4	0	22	0	37	206	27	0	0	0	10	1	0	1	0	0	0	0	0	3	0	0	0	0	0	0	0	0	0	0	0	0	0	0	0	0	0	0	0	0	0
Otu107	0	0	130	2	0	0	0	72	14	1	0	0	22	3	13	0	3	0	83	134	17	4	0	0	0	0	0	0	0	0	0	0	0	0	0	0	0	0	0	0	5	0	0	0	0	0	0	0	0
Otu469	0	0	158	0	0	0	1	0	6	0	15	8	0	2	7	4	3	2	57	2	0	2	0	0	0	0	0	0	0	0	0	0	0	0	0	0	0	0	0	0	0	0	0	0	0	0	0	0	0
Otu253	0	0	6	3	0	0	0	37	0	0	0	2	0	0	1	0	2	3	34	4	1	0	0	0	0	0	0	0	0	0	0	0	0	0	0	0	0	0	0	0	0	0	0	0	0	0	0	0	0
Otu114	0	0	54	0	0	0	4	296	96	0	9	1	230	342	1	15	0	0	132	21	0	0	0	0	0	0	0	0	0	0	0	0	0	0	0	0	0	0	0	0	0	0	0	0	0	0	0	0	0
Otu417	0	0	46	0	0	0	0	0	3	0	0	2	0	0	28	0	1	0	0	28	0	0	0	0	0	0	0	0	0	0	0	0	0	0	0	0	0	0	0	0	0	0	0	0	0	0	0	0	0
Otu355	0	0	54	0	0	0	4	138	103	0	0	0	210	68	0	0	0	0	63	2	0	1	0	0	0	0	0	0	0	0	0	0	0	0	0	0	0	0	0	0	0	0	0	0	0	0	0	0	0
Otu44	0	0	2	1	0	0	4949	6	1	1	0	0	9	8	0	0	0	1	32	28	0	5065	0	0	0	0	0	0	0	0	0	0	0	0	0	0	0	2	0	0	0	0	0	0	0	0	0	0	0
Otu195	0	0	27	1	0	0	0	4	10	0	0	0	0	0	1	0	0	2	38	1	0	0	0	0	0	0	0	0	0	0	0	0	0	0	0	0	0	0	0	0	0	0	0	0	0	0	0	0	0
Otu330	0	0	5	0	0	0	2	0	0	0	4	0	0	0	0	0	0	0	8	0	0	0	0	0	0	0	0	0	0	0	0	0	0	0	0	0	0	0	0	0	0	0	0	0	0	0	0	0	1
Otu649	0	0	17	18	0	0	0	28	4	0	1	0	49	56	6	0	9	0	15	25	47	0	0	0	0	0	0	0	0	0	0	0	0	0	0	0	0	0	0	0	0	0	0	0	0	0	0	0	0
Otu571	0	0	8	0	0	0	2	0	0	1	0	1	0	5	65	27	10	1	3	6	0	2	0	0	25	11	19	1	1	15	1	0	0	56	45	0	0	2	0	14	5	0	1	0	0	0	0	25	3
Otu190	0	0	7	4	0	0	0	5	5	0	0	1	5	22	8	0	4	1	0	8	1	2	0	0	8	7	16	5	18	3	1	0	12	1	11	2	3	4	12	33	18	8	14	15	0	0	5	6	6
Otu67	0	0	1	1	0	0	0	0	0	0	0	1	0	0	1	1	43	49	2	11	0	0	0	0	0	1	0	1	0	0	0	0	0	0	0	0	0	6	0	0	0	0	1	0	0	0	0	0	0
Otu291	0	0	15	14	0	0	0	88	58	0	0	0	453	5	0	0	2	0	239	0	0	5	0	0	0	0	0	0	0	0	0	0	0	0	0	0	0	0	0	0	0	0	0	0	0	0	0	0	0
Otu135	0	0	10	11	0	0	17	0	7	0	0	55	8	55	19	90	12	8	18	21	50	14	0	0	7	6	15	3	0	7	11	7	13	24	20	0	0	8	0	5	21	12	3	12	0	0	0	0	0
Otu64	0	0	5	1	0	0	0	55	8	0	0	0	15	0	1	0	3	0	37	10	0	0	0	0	0	0	0	0	0	0	0	0	0	0	0	0	0	0	0	0	0	0	0	0	0	0	0	0	0
Otu324	0	0	10	9	0	0	2	0	1	0	160	0	74	0	1	0	1	2	1	6	7	0	0	0	0	0	0	0	0	0	0	0	0	0	0	0	0	0	0	0	0	0	0	0	0	0	0	0	0
Otu201	0	0	4	0	0	0	0	10	0	0	0	0	110	0	0	0	0	1	0	1	12	1	0	0	0	0	0	0	45	0	0	0	0	3	0	0	0	0	4	0	0	0	0	0	0	0	0	0	0
Otu433	0	0	4	1	0	0	0	40	34	0	21	0	19	53	0	0	0	0	6	0	0	0	0	0	13	16	2	0	0	29	62	0	0	4	61	1	2	1	0	36	11	0	0	0	0	0	0	0	0
Otu267	0	0	1	0	0	0	0	0	0	0	6	0	0	3	125	0	0	0	0	0	6	2	0	0	30	158	12	0	0	15	2	0	0	3	4	3	1	6	0	0	129	0	3	2	0	0	0	0	0
Otu89	0	0	2	6	0	0	3	2	36	0	0	1	13	49	0	0	16	11	15	6	2	4	0	0	0	0	0	0	0	0	0	0	0	0	0	0	0	0	0	0	0	0	0	0	0	0	0	0	0
Otu88	0	0	0	0	0	0	1	0	0	0	6	1	4	0	0	0	0	0	1	0	0	0	0	0	4	941	139	4	1	21	6	0	0	0	5	0	0	2	0	14	960	0	3	0	0	0	0	0	0
Otu315	0	0	1	0	0	0	6	92	9	0	17	0	0	11	4	0	10	6	11	49	8	1	0	0	0	0	0	0	0	0	0	0	0	0	0	0	0	0	0	0	0	0	0	0	0	0	0	0	0
Otu334	0	0	0	1	0	0	16	0	6	0	0	1	9	22	0	10	1	4	16	0	0	18	0	0	30	10	59	6	0	30	5	11	0	8	33	4	0	1	0	18	9	40	1	34	0	0	0	0	0
Otu278	0	0	0	14	0	0	0	0	0	0	0	3	0	0	1	1	4	6	0	0	5	0	0	0	0	0	0	1	0	0	0	0	0	1	0	0	0	2	0	0	0	0	4	0	0	0	0	0	0
Otu232	0	0	0	4	0	0	0	0	0	0	0	0	0	0	0	0	0	0	22	0	0	0	0	0	0	0	0	0	0	0	0	0	0	0	0	0	0	0	0	0	0	0	0	0	0	0	0	0	0
Otu228	0	0	0	0	0	0	7	0	0	0	0	4	0	15	0	1	0	6	2	0	0	2	0	0	3	9	129	46	0	27	13	13	0	48	2	0	25	279	0	6	51	23	37	50	0	0	0	0	0
Otu300	0	0	0	9	0	0	3	14	8	0	0	2	16	26	0	0	9	1	3	0	0	4	0	0	10	7	0	62	0	27	7	67	7	9	12	2	13	28	0	2	5	5	20	64	0	0	8	0	0
Otu679	0	0	0	1	0	0	2	0	0	0	0	0	0	14	1	0	3	1	1	0	0	2	0	0	4	1	3	4	6	2	0	0	1	8	0	0	0	16	7	3	0	0	6	0	1	1	0	16	1
Otu86	0	0	0	3	0	0	0	16	0	0	14	3	0	0	13	0	4	6	0	7	0	0	0	0	0	0	0	1	52	0	0	0	0	0	0	0	0	1	443	0	0	0	8	0	0	0	0	3	132
Otu19	0	0	0	0	0	0	2	0	12	0	0	11	28	76	0	7	32	125	5	0	0	10	0	0	180	1529	269	17	0	407	1729	120	61	28	193	4735	51	31	0	283	643	31	19	379	0	0	0	0	0
Otu2388	0	0	0	2	0	0	3	0	0	0	1	4	0	100	0	13	26	29	0	0	0	15	0	0	0	0	226	59	0	4	2	0	18	29	0	165	17	49	0	9	0	35	56	4	0	0	0	0	4
Otu197	0	0	0	0	0	0	7	0	9	0	0	0	4	27	0	0	11	15	6	3	0	10	0	0	86	53	59	7	0	52	250	2	0	75	26	9	2	13	0	344	338	4	8	5	0	0	0	0	0
Otu272	0	0	0	0	0	0	13	41	0	0	0	1	0	0	10	0	15	3	1	37	123	0	0	0	0	0	0	3	17	0	0	0	0	0	0	0	0	16	12	0	0	0	18	0	2	1	5	8	5
Otu116	0	0	0	0	0	0	0	10	0	0	0	0	0	0	0	0	0	0	0	2	0	0	0	0	0	0	0	0	0	0	0	0	0	0	0	0	0	0	0	0	0	0	0	0	0	0	0	0	0
Otu412	0	0	0	2	0	0	1	0	0	0	0	0	0	0	0	2	4	1	2	0	0	0	0	0	0	0	0	0	37	0	0	0	0	0	0	0	0	24	178	0	0	0	31	0	0	0	0	0	4
Otu143	0	0	0	0	0	0	3	0	216	1	0	3	0	1	104	0	770	611	4	19	8	5	0	0	5	38	0	0	0	3	13	0	2	11	12	0	0	1	0	4	10	0	1	2	0	0	0	0	0
Otu371	0	0	0	0	0	0	6	0	2	0	0	3	0	19	0	16	1	5	20	0	0	5	0	0	0	0	57	5	0	0	5	10	125	7	0	12	4	6	0	0	0	30	7	15	0	0	0	0	0
Otu119	0	0	0	0	0	0	2	0	0	0	0	1	0	0	0	0	3	1	1	0	0	2	0	0	14	34	588	8	0	69	122	3	8	2	11	681	22	12	0	34	2	0	6	7	0	0	0	0	0
Otu233	0	0	0	0	0	0	53	0	3	0	0	0	0	0	0	7	0	0	0	0	0	63	0	0	82	126	0	2	0	54	0	0	1	1	190	0	0	1	0	29	71	1	1	2	0	0	0	0	0
Otu75	0	0	0	0	0	0	25	0	0	0	0	2	0	0	1	9	1	0	21	0	0	25	0	0	893	122	32	3	39	148	106	1	20	11	632	21	1	1	0	122	74	0	109	3	0	0	0	0	0
Otu326	0	0	0	0	0	0	9	0	0	0	0	0	8	1	2	0	6	4	10	0	0	8	0	0	94	39	0	1	0	79	16	4	0	1	51	10	2	1	0	50	103	11	2	0	0	0	1	0	0
Otu30	0	0	0	0	0	0	18	0	1	0	0	0	0	1	0	7	35	21	15	0	0	17	0	0	32	52	105	11	0	135	2929	9	12	7	47	2959	14	26	0	88	68	4	12	3	0	0	0	0	0
Otu45	0	0	0	0	0	0	1	0	5	0	0	6	0	26	0	1	5	24	3	1	1	20	0	0	264	784	68	38	0	149	598	119	69	803	128	505	37	25	0	388	299	31	12	20	0	0	0	0	0
Otu139	0	0	0	0	0	0	2	0	0	0	5	1	0	1	0	4	2	3	13	0	1	1	0	0	65	35	0	5	0	19	8	1	0	2	1063	0	0	1	0	32	32	26	18	25	0	0	0	0	0
Otu279	0	0	0	0	0	0	14	0	5	0	0	126	6	4	0	4	2	18	1	0	0	25	0	0	4	0	9	11	0	0	2	78	22	37	0	16	10	30	0	5	0	14	27	76	0	0	0	0	0
Otu38	0	0	0	0	0	0	11	0	43	0	0	1	40	26	0	1	3	0	7	5	0	15	0	0	859	626	1405	6	0	408	226	118	36	67	302	115	1	6	0	974	464	75	6	3	0	0	0	0	0
Otu157	0	0	0	0	0	0	2	0	1	0	0	0	0	0	0	0	0	0	0	0	0	1	0	0	644	33	0	1	0	118	2	4	8	8	97	0	0	6	0	123	37	37	0	3	0	0	0	0	0
Otu302	0	0	0	0	0	0	2	0	0	0	0	0	0	0	0	0	1	0	0	0	0	2	0	0	278	4	0	0	0	11	0	0	1	0	13	0	0	0	0	5	91	0	0	0	0	0	0	0	0
Otu87	0	0	0	0	0	0	1	0	18	0	0	0	1	0	0	13	0	0	2	1	0	3	0	0	91	214	208	0	0	92	0	0	0	2	273	0	0	1	0	1084	206	0	0	0	0	0	0	0	0
Otu282	0	0	0	0	0	0	1	0	0	12	0	2	0	0	3	4	11	2	5	39	15	2	0	0	0	5	22	2	1	0	153	5	1	2	0	80	1	9	5	0	0	1	4	0	0	0	0	3	0
Otu199	0	0	0	0	0	0	1	0	0	0	0	2	0	0	0	2	0	5	2	0	0	5	0	0	51	168	0	0	0	23	266	0	1	0	53	0	1	2	0	74	21	0	0	0	0	0	0	0	0
Otu414	0	0	0	0	0	0	1	0	8	0	0	0	0	5	0	0	0	1	1	0	0	0	0	0	95	44	26	6	0	79	1	14	9	3	21	4	0	5	0	3	13	7	0	0	0	0	0	0	0
Otu103	0	0	0	0	0	0	1	0	0	0	0	2	0	0	0	0	0	1	0	0	0	1	0	0	64	60	19	1	0	737	127	0	3	4	189	41	1	2	0	415	1268	1	2	1	0	0	0	0	0
Otu23	0	0	0	0	0	0	1	0	8	0	0	1	0	17	0	10	0	0	24	0	0	2	0	0	816	551	0	2	0	118	0	0	0	0	3572	0	0	0	0	88	4572	0	1	0	0	0	0	0	0
Otu219	0	0	0	0	0	0	4	0	0	0	0	0	0	0	0	1	0	0	2	0	0	3	0	0	184	81	20	0	0	256	0	0	1	5	82	0	1	0	0	26	11	6	1	4	0	0	0	0	0
Otu296	0	0	0	0	0	0	1	0	1	0	0	2	0	34	0	3	3	25	5	0	0	2	0	0	27	61	5	11	0	50	23	213	12	112	185	0	2	0	0	30	22	98	9	16	0	0	0	0	0
Otu132	0	0	0	0	0	0	0	0	0	0	2640	0	0	0	0	0	0	0	0	0	10	0	0	0	0	0	0	0	0	0	0	0	0	0	9	0	0	0	0	0	0	0	0	0	0	0	0	0	0
Otu345	0	0	0	0	0	0	0	0	0	0	85	0	0	0	0	0	0	0	0	0	0	1	0	0	0	0	0	0	4	0	0	0	0	0	0	0	0	1	0	0	0	0	1	0	0	0	30	0	9
Otu616	0	0	0	0	0	0	0	0	2	0	2	0	0	0	0	0	0	0	0	0	0	0	0	0	0	0	0	0	0	0	0	0	0	0	0	0	0	0	0	0	0	0	0	0	0	0	0	2	0
Otu519	0	0	0	0	0	0	0	10	0	0	0	0	0	0	0	0	0	0	2	0	0	0	0	0	0	0	0	0	0	0	0	0	0	0	0	0	0	0	0	0	0	0	0	0	0	0	0	0	0
Otu273	0	0	0	0	0	0	0	10	0	0	0	0	0	0	0	0	0	0	0	0	0	0	0	0	0	0	0	0	0	0	0	0	0	0	0	0	0	0	0	0	0	0	0	0	0	0	0	0	0
Otu252	0	0	0	0	0	0	0	1	0	0	0	0	0	7	0	0	2	0	0	0	0	1	0	0	0	1	0	2	1	0	6	0	6	3	4	0	0	4	354	0	0	0	1	0	357	0	0	0	0
Otu434	0	0	0	0	0	0	0	0	20	0	0	1	0	0	0	0	0	0	0	0	0	1	0	0	15	21	166	1	0	13	129	1	3	0	6	54	0	2	0	70	2	3	1	0	0	0	0	0	0
Otu208	0	0	0	0	0	0	0	0	1	0	0	4	31	0	0	1	0	0	18	0	0	4	0	0	45	49	0	1	4	2	5	0	2	0	37	6	0	0	0	65	27	0	0	2	0	0	1	0	73
Otu312	0	0	0	0	0	0	0	0	6	0	0	0	0	0	0	0	0	0	0	0	0	0	0	0	1	316	1	0	0	1	0	0	0	0	2	7	0	1	0	13	5	0	0	0	0	0	0	0	0
Otu134	0	0	0	0	0	0	0	0	2	0	0	0	0	4	0	4	4	4	10	1	0	0	0	0	0	0	2	0	0	0	2141	0	5	1	0	3	0	15	0	2	2	0	11	0	0	0	0	0	0
Otu2398	0	0	0	0	0	0	0	0	0	0	0	0	0	14	0	0	1	0	0	0	0	1	0	0	0	0	0	3	0	0	0	10	108	71	0	0	11	2	0	0	0	19	119	207	0	0	0	0	0
Otu332	0	0	0	0	0	0	0	0	1	0	0	0	0	0	0	0	0	0	0	0	0	0	0	0	0	0	0	0	0	0	0	0	0	0	0	0	0	0	0	0	0	0	0	0	0	0	0	0	0
Otu270	0	0	0	0	0	0	0	0	0	0	0	3	0	0	0	0	2	6	4	0	0	2	0	0	85	136	72	4	0	55	140	0	4	2	17	35	7	5	0	55	56	0	2	9	0	0	0	0	2
Otu453	0	0	0	0	0	0	0	0	0	0	0	0	0	0	0	0	0	0	0	0	0	0	0	0	0	0	0	0	457	0	0	0	0	0	0	0	0	1	0	0	0	0	1	0	0	0	0	0	3
Otu338	0	0	0	0	0	0	0	0	0	0	0	2	0	0	2	0	3	3	0	16	1	0	0	0	0	0	0	0	0	0	0	0	0	0	0	0	0	0	0	0	0	0	0	0	0	0	0	0	0
Otu373	0	0	0	0	0	0	0	0	0	0	0	0	0	37	0	0	0	0	0	0	0	0	0	0	0	0	4	0	0	0	21	0	9	0	3	513	0	5	0	0	9	0	0	1	0	0	0	0	0
Otu382	0	0	0	0	0	0	0	0	0	0	0	0	0	1	0	0	0	0	0	0	0	0	0	0	0	0	0	0	0	0	0	0	0	0	0	0	0	0	0	0	0	0	0	0	0	0	0	0	0
Otu154	0	0	0	0	0	0	0	0	0	0	0	0	0	1	0	0	3	2	0	0	3	0	0	0	0	0	0	3	159	0	0	0	0	0	0	0	1	16	4	0	0	0	14	0	0	0	1	2	4
Otu53	0	0	0	0	0	0	0	0	0	0	0	0	0	0	0	0	0	0	0	0	0	0	0	0	0	0	0	0	0	0	0	0	0	0	0	0	1	0	69	0	0	0	0	0	0	0	1	27	0
Otu321	0	0	0	0	0	0	0	0	0	0	0	0	0	0	0	0	0	0	3	0	0	0	0	0	65	14	5	0	0	12	12	0	1	0	5	207	0	0	0	21	13	0	0	0	0	0	0	0	0
Otu178	0	0	0	0	0	0	0	0	0	0	0	0	0	0	0	0	0	0	0	0	0	0	3	0	0	0	0	0	89	0	0	0	0	0	0	0	0	0	0	0	0	0	0	0	0	0	0	0	0
Otu177	0	0	0	0	0	0	0	0	0	0	0	0	0	0	0	0	0	0	0	0	0	0	0	0	582	41	0	0	0	62	0	0	0	0	99	0	0	0	0	84	39	0	0	0	0	0	0	0	0
Otu204	0	0	0	0	0	0	0	0	0	0	0	0	0	0	0	0	0	0	0	0	0	0	0	0	46	47	0	0	0	125	0	0	0	0	75	0	0	0	0	462	35	0	0	0	0	0	0	0	0
Otu337	0	0	0	0	0	0	0	0	0	0	0	0	0	0	0	0	0	0	0	0	0	0	0	0	24	9	0	0	0	68	0	0	0	0	22	0	0	0	0	5	228	0	0	0	0	0	0	0	0
Otu366	0	0	0	0	0	0	0	0	0	0	0	0	0	0	0	0	0	0	0	0	0	0	0	0	1	0	0	0	0	684	0	0	0	0	0	0	0	0	0	0	0	0	0	0	0	0	0	0	0
Otu126	0	0	0	0	0	0	0	0	0	0	0	0	0	0	0	0	0	0	0	0	0	0	0	0	0	1	0	0	0	0	0	0	0	0	0	0	0	141	0	0	0	0	8	0	0	0	0	0	0
Otu12	0	0	0	0	0	0	0	0	0	0	0	0	0	0	0	0	0	0	0	0	0	0	0	0	0	0	0	0	3593	0	0	0	0	0	0	0	0	0	666	0	0	0	0	0	0	0	0	0	0
Otu146	0	0	0	0	0	0	0	0	0	0	0	0	0	0	0	0	0	0	0	0	0	0	0	0	0	0	0	0	457	0	0	0	0	0	0	0	1	0	100	0	0	0	0	0	0	0	0	0	0
Otu286	0	0	0	0	0	0	0	0	0	0	0	0	0	0	0	0	0	0	0	0	0	0	0	0	0	0	0	0	0	0	0	0	0	0	0	0	0	0	421	0	0	0	0	0	0	0	0	0	0
Otu200	0	0	0	0	0	0	0	0	0	0	0	0	0	0	0	0	0	0	0	0	0	0	0	0	0	0	0	0	0	0	0	0	0	0	0	0	0	0	941	0	0	0	0	0	0	0	0	0	0
Otu380	0	0	0	0	0	0	0	0	0	0	0	0	0	0	0	0	0	0	0	0	0	0	0	0	0	0	0	0	0	0	0	0	0	0	0	0	0	0	0	0	0	0	0	0	408	0	0	0	0
[truncated: 39 more columns]
